# Supplementary material for: 2-(2-Chloro­phen­oxy)benzoic acid
Source: Acta Crystallogr Sect E Struct Rep Online. 2011 Mar 2;67(Pt 4):o748. doi: 10.1107/S1600536811006301 (PMC3099902; doi:10.1107/S1600536811006301)
Supplement: Supplementary file 2 [file e-67-0o748-Isup2.hkl]

# 
# h,k,l, Fc-squared, Fo-squared, sigma(Fo-squared) and status flag 
# 
data_I
_shelx_title '    X in P2(1)/c' 
_shelx_refln_list_code          4 
_shelx_F_calc_maximum      129.33 
_exptl_crystal_F_000       512.00 
_reflns_d_resolution_high  0.8291 
 
loop_ 
 _symmetry_equiv_pos_as_xyz 
 'x, y, z' 
 '-x, y+1/2, -z+1/2' 
 '-x, -y, -z' 
 'x, -y-1/2, z-1/2' 
 
_cell_length_a     6.9930 
_cell_length_b    24.9860 
_cell_length_c     7.5140 
_cell_angle_alpha  90.000 
_cell_angle_beta  115.790 
_cell_angle_gamma  90.000 
 
_shelx_F_squared_multiplier     1.000 
 
loop_ 
 _refln_index_h 
 _refln_index_k 
 _refln_index_l 
 _refln_F_squared_calc 
 _refln_F_squared_meas 
 _refln_F_squared_sigma 
 _refln_observed_status 
   1   0   0     6118.16     6446.83    116.46 o 
   2   0   0       80.33       76.99      5.04 o 
   3   0   0     1511.67     1403.72     22.07 o 
   4   0   0        3.79        4.13      5.14 o 
   5   0   0       47.06       33.73      8.19 o 
   6   0   0      108.97      110.51     10.06 o 
   7   0   0       28.23       23.42      8.35 o 
   1   1   0      398.51      394.98      5.08 o 
   2   1   0        0.34        1.75      2.77 o 
   3   1   0     1902.37     1814.71     18.04 o 
   4   1   0      107.93       88.86      6.23 o 
   5   1   0        1.55        3.22      4.44 o 
   6   1   0        2.31        4.79      4.79 o 
   7   1   0        0.79        9.81      4.74 o 
   0   2   0     1642.59     1766.12     13.66 o 
   1   2   0       35.55       30.49      2.72 o 
   2   2   0      226.34      229.84      9.17 o 
   3   2   0      648.44      656.77     11.19 o 
   4   2   0       40.66       35.71      4.62 o 
   5   2   0      137.29      130.73     16.57 o 
   6   2   0        0.04        2.85      5.01 o 
   7   2   0       74.02       68.12     11.65 o 
   1   3   0       79.91       80.11      3.08 o 
   2   3   0     1116.58     1058.16     24.48 o 
   3   3   0      243.92      259.17      7.69 o 
   4   3   0       43.65       35.80      7.34 o 
   5   3   0        0.25        5.80      5.80 o 
   6   3   0       79.62       65.50      6.97 o 
   7   3   0        0.04        0.35      6.64 o 
   0   4   0      147.66      139.23      3.93 o 
   1   4   0     4296.98     4182.01     32.45 o 
   2   4   0      552.13      547.15     20.92 o 
   3   4   0       11.29        5.73      3.42 o 
   4   4   0       37.48       41.68      5.03 o 
   5   4   0       46.03       57.00     12.52 o 
   6   4   0        6.20        7.71      5.41 o 
   7   4   0       16.15        0.45      8.61 o 
   1   5   0     4423.27     4798.36     64.45 o 
   2   5   0      235.60      252.27     10.77 o 
   3   5   0       22.32       27.25      4.04 o 
   4   5   0       28.54       36.63     11.52 o 
   5   5   0       99.44      107.36      7.73 o 
   6   5   0       63.57       67.85      7.27 o 
   7   5   0        9.91        9.43      2.02 o 
   0   6   0        0.15        1.00      2.90 o 
   1   6   0     7591.75     7856.71     83.41 o 
   2   6   0      559.63      493.38     18.15 o 
   3   6   0      520.26      538.53     18.77 o 
   4   6   0      151.21      133.19     11.43 o 
   5   6   0        0.23        5.12      5.20 o 
   6   6   0       12.05       16.63      5.95 o 
   7   6   0        4.60        2.26      6.15 o 
   1   7   0    16725.13    16056.54    262.89 o 
   2   7   0     1386.01     1228.40     20.49 o 
   3   7   0      120.06      113.91      5.82 o 
   4   7   0       36.02       45.01      5.47 o 
   5   7   0       23.84       21.87      5.61 o 
   6   7   0        0.47        2.44      5.59 o 
   7   7   0       21.85       17.56      7.04 o 
   0   8   0     1071.70     1062.30     12.33 o 
   1   8   0     2351.39     2348.21     27.30 o 
   2   8   0      103.44       89.42      4.63 o 
   3   8   0       24.34       28.50      4.66 o 
   4   8   0       87.11       91.92      8.89 o 
   5   8   0        0.14        4.65      5.64 o 
   6   8   0       18.00       22.26      6.27 o 
   7   8   0        4.35        6.76      5.75 o 
   1   9   0       11.56       10.81      5.90 o 
   2   9   0       58.49       56.15      4.37 o 
   3   9   0       74.83       79.87      8.75 o 
   4   9   0      656.55      636.47     14.89 o 
   5   9   0      184.56      191.82     10.38 o 
   6   9   0       82.75       98.11     11.86 o 
   7   9   0        2.69        4.57      6.35 o 
   0  10   0     1201.01     1156.02     32.29 o 
   1  10   0      280.23      272.88      7.46 o 
   2  10   0      921.23      864.76     20.77 o 
   3  10   0      115.89      102.30      6.01 o 
   4  10   0       18.91       14.96      9.79 o 
   5  10   0       74.75       81.18      8.33 o 
   6  10   0       17.51       27.60      6.26 o 
   7  10   0        4.31        2.52      9.04 o 
   1  11   0        1.35        3.29      3.39 o 
   2  11   0       34.23       33.43      6.19 o 
   3  11   0      370.63      380.16     23.65 o 
   4  11   0        0.60        3.27      5.25 o 
   5  11   0        0.04        2.27      6.21 o 
   6  11   0        9.65        0.66      8.91 o 
   7  11   0        2.73        1.31      7.56 o 
   0  12   0      313.97      356.15     28.77 o 
   1  12   0        0.27        3.18      3.36 o 
   2  12   0     1853.40     1814.74     21.33 o 
   3  12   0       59.35       55.14      6.00 o 
   4  12   0      241.47      219.99     10.48 o 
   5  12   0        1.23        0.35      5.58 o 
   6  12   0       34.39       35.18      7.24 o 
   1  13   0        8.69        4.62      3.91 o 
   2  13   0      902.11      857.50     22.64 o 
   3  13   0      379.11      380.78     17.05 o 
   4  13   0       69.06       82.64      7.45 o 
   5  13   0        5.22        8.85      7.86 o 
   6  13   0        0.59        2.73      6.30 o 
   0  14   0      337.90      335.72      9.76 o 
   1  14   0      187.91      194.33      7.94 o 
   2  14   0      246.61      230.47      9.02 o 
   3  14   0        1.69        1.29      7.52 o 
   4  14   0       89.36       93.50      8.09 o 
   5  14   0       60.48       44.85      8.00 o 
   6  14   0        0.57        7.78      7.78 o 
   1  15   0      429.62      435.58     16.35 o 
   2  15   0       38.56       48.38      8.02 o 
   3  15   0       19.00       24.15      4.71 o 
   4  15   0       20.83       26.76      6.40 o 
   5  15   0       17.94        6.29      7.18 o 
   6  15   0       18.69       35.13     26.93 o 
   0  16   0        0.24        3.97      3.97 o 
   1  16   0       23.51       14.41      4.78 o 
   2  16   0        6.45        1.09      4.45 o 
   3  16   0      173.02      156.79      8.66 o 
   4  16   0       12.01       22.52      6.30 o 
   5  16   0       48.49       65.52      8.74 o 
   6  16   0        0.05        7.40      7.40 o 
   1  17   0        0.14        7.24      3.97 o 
   2  17   0       61.39       65.83      5.75 o 
   3  17   0        0.02        5.35      5.71 o 
   4  17   0        9.72        9.47      5.49 o 
   5  17   0        9.83       12.15     11.14 o 
   6  17   0       11.01       25.43     15.13 o 
   0  18   0        1.60        5.69      7.67 o 
   1  18   0       43.70       51.66      5.38 o 
   2  18   0       33.57       33.55      9.19 o 
   3  18   0       42.45       42.95      6.45 o 
   4  18   0       18.63       25.81      6.96 o 
   5  18   0        0.11        4.05      6.76 o 
   6  18   0        0.49       13.73      6.81 o 
   1  19   0       80.32       76.54     10.51 o 
   2  19   0       10.87        7.66      5.50 o 
   3  19   0       45.86       47.85      6.64 o 
   4  19   0       16.14       15.27      6.97 o 
   5  19   0       31.46       23.04      8.19 o 
   0  20   0       18.59       27.47      6.33 o 
   1  20   0       39.78       36.10      5.73 o 
   2  20   0       19.07       22.55      5.40 o 
   3  20   0       42.51       38.64      8.49 o 
   4  20   0       18.88        8.40      7.28 o 
   5  20   0        3.11        4.12      7.30 o 
   1  21   0        4.10        3.03      5.58 o 
   2  21   0       15.74       17.73      6.67 o 
   3  21   0       50.59       50.54      7.18 o 
   4  21   0        8.44        2.69      6.40 o 
   5  21   0        2.14        4.89      6.65 o 
   0  22   0      269.16      280.97     13.18 o 
   1  22   0       14.17       14.00      5.82 o 
   2  22   0        0.02        2.44      6.61 o 
   3  22   0        0.18        5.87      5.87 o 
   4  22   0        0.91        0.45      6.22 o 
   5  22   0        7.41       13.69      7.50 o 
   1  23   0       34.68       24.27     10.37 o 
   2  23   0        0.82        2.52      9.22 o 
   3  23   0        2.45        7.88      5.28 o 
   4  23   0       25.64       32.05      7.00 o 
   0  24   0        4.28        5.50      6.02 o 
   1  24   0       31.09       24.96      6.19 o 
   2  24   0        4.16        6.89      5.62 o 
   3  24   0        3.24        6.61     12.66 o 
   4  24   0        0.16        2.15      5.97 o 
   1  25   0        0.66        2.76      8.53 o 
   2  25   0       13.71        6.66      7.21 o 
   3  25   0        0.58        0.21      5.48 o 
   4  25   0        5.52        5.32      1.07 o 
   0  26   0        1.88        0.74      5.60 o 
   1  26   0        1.69        4.53      7.61 o 
   2  26   0        5.75        6.44      6.44 o 
   3  26   0        0.02        0.61      6.05 o 
   1  27   0        3.11        5.28      5.28 o 
   2  27   0        3.31        4.13      5.93 o 
   3  27   0        1.27        8.35      5.60 o 
   0  28   0        0.89        0.77      5.45 o 
   1  28   0        4.15        5.94      5.94 o 
   2  28   0        1.85        0.68     11.68 o 
   1  29   0        0.14        8.86     10.84 o 
   2  29   0        0.21        9.02      4.66 o 
   0  30   0        0.27        4.31      5.18 o 
  -7   1   1      120.33       99.30     10.28 o 
  -6   1   1        3.11        2.15      4.63 o 
  -5   1   1        1.18        1.99      3.73 o 
  -4   1   1       23.48       21.44      3.50 o 
  -3   1   1     2166.46     2106.64     17.55 o 
  -2   1   1      863.83      879.21     18.64 o 
  -1   1   1     2873.41     2981.58     38.90 o 
   0   1   1     2937.36     2913.01     41.35 o 
   1   1   1       28.60       20.95      2.93 o 
   2   1   1      801.08      842.57     24.75 o 
   3   1   1      372.95      402.07     10.14 o 
   4   1   1       92.80      106.77      7.40 o 
   5   1   1       43.06       48.42     11.43 o 
   6   1   1        4.06        2.94      5.56 o 
   7   1   1        2.12        0.00      9.89 o 
  -7   2   1       67.90       76.96      7.61 o 
  -6   2   1       30.23       31.84      5.77 o 
  -5   2   1        4.97       11.92      4.04 o 
  -4   2   1       61.09       54.28      4.84 o 
  -3   2   1       36.05       34.22      3.26 o 
  -2   2   1     1055.77     1045.87     14.35 o 
  -1   2   1     2730.95     2987.67     57.89 o 
   0   2   1     1098.60     1249.38      8.16 o 
   1   2   1      977.07      897.40     22.70 o 
   2   2   1      269.35      263.98     11.08 o 
   3   2   1      342.75      323.82      9.53 o 
   4   2   1      196.77      225.24      9.61 o 
   5   2   1      117.19      108.66     11.94 o 
   6   2   1        0.41        5.32     12.18 o 
   7   2   1        2.44        6.58      6.58 o 
  -7   3   1       20.10       35.27      7.61 o 
  -6   3   1       45.84       44.16     23.23 o 
  -5   3   1      182.83      170.00      8.11 o 
  -4   3   1      647.14      656.67     19.98 o 
  -3   3   1      203.65      185.12      5.92 o 
  -2   3   1      631.63      624.58      8.49 o 
  -1   3   1     1606.87     1732.54     29.68 o 
   0   3   1     1756.02     1688.12      9.81 o 
   1   3   1     7304.89     7117.94     26.25 o 
   2   3   1       62.08       52.80      3.62 o 
   3   3   1      170.15      178.23      7.69 o 
   4   3   1      255.52      243.17     11.05 o 
   5   3   1      101.11      137.24      8.90 o 
   6   3   1        9.54        6.94     13.22 o 
   7   3   1        0.01        7.22      7.22 o 
  -7   4   1       35.15       28.81      5.94 o 
  -6   4   1      474.31      462.18     14.01 o 
  -5   4   1      185.82      186.36      8.20 o 
  -4   4   1      706.19      674.73     15.10 o 
  -3   4   1      495.25      522.60     10.35 o 
  -2   4   1      171.23      174.92      5.19 o 
  -1   4   1     8630.16     2264.57   4048.51 o 
   0   4   1     8872.67     5442.66   2896.88 o 
   1   4   1      349.70      345.72     31.23 o 
   2   4   1     2588.68     2533.69     42.72 o 
   3   4   1     1590.21     1759.78     20.47 o 
   4   4   1       32.51       24.86      6.15 o 
   5   4   1        2.33        0.34      5.62 o 
   6   4   1       13.31       24.57      7.34 o 
   7   4   1        0.16        2.50      5.86 o 
  -7   5   1        2.39        5.91      7.08 o 
  -6   5   1      203.84      134.07     97.01 o 
  -5   5   1        3.23        3.53      4.24 o 
  -4   5   1        1.15        5.78      3.72 o 
  -3   5   1       81.64       88.19     60.70 o 
  -2   5   1     2239.94     1906.59   1148.53 o 
  -1   5   1      460.28      418.94    243.74 o 
   0   5   1       35.92       33.23      9.52 o 
   1   5   1       51.83       45.60      4.05 o 
   2   5   1      510.74      488.73      9.41 o 
   3   5   1      313.57      319.21      9.63 o 
   4   5   1        0.44        4.53      6.96 o 
   5   5   1        1.55        3.98      5.57 o 
   6   5   1       23.21       31.28      6.83 o 
   7   5   1        0.19        7.35      6.17 o 
  -7   6   1        5.37       11.48     11.48 o 
  -6   6   1      125.37       73.63     46.47 o 
  -5   6   1       15.21       11.64      8.26 o 
  -4   6   1        0.07        6.13      5.23 o 
  -3   6   1      379.09      272.92    176.16 o 
  -2   6   1        9.76        7.09      5.89 o 
  -1   6   1     6361.13     5471.92   3208.57 o 
   0   6   1       21.34        9.32      3.92 o 
   1   6   1     2435.18     2405.96     17.69 o 
   2   6   1      541.42      504.84      9.56 o 
   3   6   1       36.39       34.24      5.02 o 
   4   6   1        8.80        0.88      5.45 o 
   5   6   1        0.71        3.34      5.84 o 
   6   6   1        3.33        4.68      6.69 o 
  -7   7   1        9.15        2.63      6.67 o 
  -6   7   1       48.70       28.38     21.22 o 
  -5   7   1       24.23       12.64      7.71 o 
  -4   7   1      229.38      157.37    108.87 o 
  -3   7   1       32.43       12.61     11.08 o 
  -2   7   1      522.96      370.09    236.70 o 
  -1   7   1       20.24       22.44      3.30 o 
   0   7   1        5.06        6.80      3.00 o 
   1   7   1      617.77      630.42     10.18 o 
   2   7   1      399.61      394.82     15.38 o 
   3   7   1        0.06        2.93      3.80 o 
   4   7   1      292.16      255.30     11.74 o 
   5   7   1        0.49        3.53      6.45 o 
   6   7   1        8.16       12.93      8.30 o 
  -7   8   1        6.83        6.27      6.27 o 
  -6   8   1       15.57        4.19     13.83 o 
  -5   8   1      112.06       49.92     44.24 o 
  -4   8   1      353.52      251.00    170.94 o 
  -3   8   1       12.17        6.03      3.31 o 
  -2   8   1      136.54      100.05     64.01 o 
  -1   8   1       31.08       14.96     12.61 o 
   0   8   1       99.21      105.04     19.67 o 
   1   8   1      441.84      498.64      9.60 o 
   2   8   1      104.91      109.71      5.84 o 
   3   8   1       58.51       53.46      5.16 o 
   4   8   1      294.96      282.49     15.01 o 
   5   8   1       18.12       20.70      6.68 o 
   6   8   1        0.72        1.31      7.44 o 
  -7   9   1        0.66        3.68      6.36 o 
  -6   9   1       59.63       31.99     29.58 o 
  -5   9   1      216.59      144.65    103.98 o 
  -4   9   1       21.20        2.54      8.86 o 
  -3   9   1      161.21      122.16     79.50 o 
  -2   9   1        0.02        3.99      5.11 o 
  -1   9   1       74.53       39.66     28.54 o 
   0   9   1        0.82        0.98      2.05 o 
   1   9   1      525.85      581.90     10.74 o 
   2   9   1     3180.28     3217.15     78.30 o 
   3   9   1        3.08        2.15      4.31 o 
   4   9   1       35.26       37.51      6.96 o 
   5   9   1      112.31      120.32     10.87 o 
   6   9   1        0.04        0.56      6.87 o 
  -7  10   1        7.42       29.59     24.99 o 
  -6  10   1       15.66        1.74      5.59 o 
  -5  10   1       76.37       64.56     12.94 o 
  -4  10   1      102.51       94.92      7.08 o 
  -3  10   1       96.84       96.71      6.16 o 
  -2  10   1      311.53      328.52     28.77 o 
  -1  10   1      145.31      153.73      5.73 o 
   0  10   1       40.48       34.24      3.15 o 
   1  10   1      520.22      534.43     10.86 o 
   2  10   1      131.62      114.87      6.75 o 
   3  10   1       16.52       13.45      4.68 o 
   4  10   1      162.60      159.09     10.59 o 
   5  10   1        6.75        2.12     13.10 o 
   6  10   1        1.49        1.05      6.17 o 
  -7  11   1       15.85       16.49      9.32 o 
  -6  11   1        2.01        0.38      6.25 o 
  -5  11   1     1339.93     1283.62     32.64 o 
  -4  11   1      391.35      400.23     17.62 o 
  -3  11   1      289.53      287.96      9.24 o 
  -2  11   1      342.45      357.84     14.47 o 
  -1  11   1       90.43       84.69      5.09 o 
   0  11   1      929.57      925.20      9.73 o 
   1  11   1     1584.96     1714.44     30.79 o 
   2  11   1      472.58      411.69     14.34 o 
   3  11   1      242.52      256.84     17.15 o 
   4  11   1      219.45      243.67     18.02 o 
   5  11   1        3.26        5.50      6.20 o 
   6  11   1        2.00        2.74     13.07 o 
  -7  12   1        1.68        0.40     14.72 o 
  -6  12   1       18.08       21.42      6.96 o 
  -5  12   1      228.06      231.27     11.64 o 
  -4  12   1       36.36       40.45      8.56 o 
  -3  12   1       20.87       29.52      4.44 o 
  -2  12   1       48.53       47.48      4.86 o 
  -1  12   1      375.69      350.43      8.91 o 
   0  12   1      123.91      128.91      4.77 o 
   1  12   1      202.91      185.65      9.09 o 
   2  12   1       23.29       26.36      6.22 o 
   3  12   1      217.73      201.25     12.21 o 
   4  12   1       41.55       41.49      8.17 o 
   5  12   1        5.34       13.21      6.46 o 
   6  12   1        0.99        2.55      9.40 o 
  -7  13   1        0.01        8.97     10.56 o 
  -6  13   1       25.44       28.07     10.40 o 
  -5  13   1       12.61        1.56     14.37 o 
  -4  13   1      100.27      115.73      7.93 o 
  -3  13   1       21.24       21.67      7.84 o 
  -2  13   1      828.28      789.40     14.12 o 
  -1  13   1      170.29      176.39      7.23 o 
   0  13   1      871.70      935.81     12.62 o 
   1  13   1      404.53      432.76     15.03 o 
   2  13   1      271.07      306.47      9.79 o 
   3  13   1        0.03        3.36      4.80 o 
   4  13   1       45.95       33.14     12.56 o 
   5  13   1        0.01        5.67      6.55 o 
   6  13   1        3.87       16.11      7.02 o 
  -7  14   1        0.60        0.59      6.66 o 
  -6  14   1       30.95       44.85      7.29 o 
  -5  14   1        6.23        4.15      7.42 o 
  -4  14   1        1.07        5.86      5.86 o 
  -3  14   1       46.16       38.98      5.85 o 
  -2  14   1        0.00        4.63      4.63 o 
  -1  14   1       13.97       14.10      4.33 o 
   0  14   1        0.41        3.34      3.34 o 
   1  14   1      307.22      344.59     10.55 o 
   2  14   1       47.51       57.05      5.90 o 
   3  14   1       65.23       51.44     10.26 o 
   4  14   1       11.18       12.17      3.87 o 
   5  14   1        0.44       12.62      6.65 o 
   6  14   1        0.67        1.27      8.25 o 
  -6  15   1        0.38        0.58      5.82 o 
  -5  15   1        0.30        1.69      5.74 o 
  -4  15   1      142.93      138.71      9.90 o 
  -3  15   1      223.73      229.56      9.26 o 
  -2  15   1       23.79       22.40      4.68 o 
  -1  15   1        0.03        5.37      5.37 o 
   0  15   1       97.96       96.01      4.75 o 
   1  15   1      134.13      155.02      7.86 o 
   2  15   1        8.71        2.50      4.85 o 
   3  15   1      338.68      302.39     11.59 o 
   4  15   1        0.23        1.29      5.97 o 
   5  15   1        0.02        0.96     11.62 o 
   6  15   1        8.69        8.96      7.65 o 
  -6  16   1       20.21       11.50      7.31 o 
  -5  16   1        5.01        0.08      6.03 o 
  -4  16   1      481.36      460.17     14.86 o 
  -3  16   1      157.99      157.69      8.75 o 
  -2  16   1       19.32       20.11      6.03 o 
  -1  16   1       62.01       64.50     11.06 o 
   0  16   1      179.87      183.06      6.01 o 
   1  16   1       89.86       94.09      6.95 o 
   2  16   1      103.63       96.10      7.06 o 
   3  16   1      161.57      150.82      9.62 o 
   4  16   1        7.90        0.88      6.59 o 
   5  16   1       28.16       17.58      7.80 o 
  -6  17   1        8.50        2.24     11.69 o 
  -5  17   1        4.40       14.91      8.56 o 
  -4  17   1      183.21      179.98     11.86 o 
  -3  17   1       34.82       35.54      6.14 o 
  -2  17   1       30.25       23.71      5.88 o 
  -1  17   1       26.30       32.73      4.96 o 
   0  17   1      121.02      112.25      5.16 o 
   1  17   1       39.91       27.14      5.58 o 
   2  17   1        4.48        2.86      5.25 o 
   3  17   1      122.52      142.36     15.93 o 
   4  17   1        1.60        3.48      5.77 o 
   5  17   1        1.98        0.63     12.53 o 
  -6  18   1       11.02       10.11      6.69 o 
  -5  18   1       26.05       34.26      7.37 o 
  -4  18   1       63.13       61.42      7.23 o 
  -3  18   1       22.08       19.57      9.12 o 
  -2  18   1       19.33       13.73      7.20 o 
  -1  18   1        2.65        3.01      5.52 o 
   0  18   1       23.43       26.66      4.71 o 
   1  18   1        0.10        5.65      5.65 o 
   2  18   1       88.39       99.95      7.78 o 
   3  18   1       21.99       14.13      6.59 o 
   4  18   1        0.01        0.21      5.95 o 
   5  18   1        2.11        2.82     10.30 o 
  -6  19   1        3.54        8.79     14.75 o 
  -5  19   1        6.36        1.21      6.62 o 
  -4  19   1      143.38      165.73     10.39 o 
  -3  19   1       27.32       11.48      6.28 o 
  -2  19   1        1.44        2.89      5.42 o 
  -1  19   1        2.31       35.58     75.48 o 
   0  19   1        0.89       28.66     28.66 o 
   1  19   1        7.89        7.79      5.44 o 
   2  19   1       32.24       35.37      7.08 o 
   3  19   1        0.49        4.27      5.87 o 
   4  19   1        1.29        1.24      6.39 o 
   5  19   1        4.35        5.82      7.53 o 
  -6  20   1        0.61        9.51     12.62 o 
  -5  20   1        0.64        4.21      6.15 o 
  -4  20   1        2.47        6.38      9.77 o 
  -3  20   1       92.12      100.17      8.99 o 
  -2  20   1        2.79        0.23      5.24 o 
  -1  20   1      179.34      155.08    114.94 o 
   0  20   1      259.44      225.01     50.08 o 
   1  20   1        0.80        2.60      5.38 o 
   2  20   1        7.41       10.76      9.04 o 
   3  20   1        0.03        1.08      5.78 o 
   4  20   1        0.24        3.88      5.99 o 
   5  20   1        1.24        6.96      7.41 o 
  -5  21   1        8.11       18.58      6.38 o 
  -4  21   1        0.87        1.18      6.04 o 
  -3  21   1       68.08       64.54     20.98 o 
  -2  21   1       97.07       66.73     42.86 o 
  -1  21   1       42.64       25.52      7.39 o 
   0  21   1       51.84       51.86     15.40 o 
   1  21   1        7.67        8.55      5.70 o 
   2  21   1        0.08        1.09      5.36 o 
   3  21   1       15.90       23.51     13.53 o 
   4  21   1       10.01        1.11      9.61 o 
  -5  22   1        0.51        9.75     16.43 o 
  -4  22   1        0.73        3.65      6.66 o 
  -3  22   1       31.11       29.42      6.86 o 
  -2  22   1       46.78       18.17     25.77 o 
  -1  22   1        2.15        3.91      6.04 o 
   0  22   1        0.08        6.53      7.60 o 
   1  22   1       14.37       10.18      5.31 o 
   2  22   1       21.63       17.79     12.58 o 
   3  22   1        0.77        4.80      8.87 o 
   4  22   1        2.33        1.49     19.92 o 
  -5  23   1        9.28        0.99      7.14 o 
  -4  23   1        0.05       11.20     12.23 o 
  -3  23   1       81.41       51.51     56.22 o 
  -2  23   1       71.02       55.17     48.24 o 
  -1  23   1       73.59       67.94     46.43 o 
   0  23   1        4.61        1.28      6.07 o 
   1  23   1        4.68        4.87      5.48 o 
   2  23   1        0.08        0.46      9.25 o 
   3  23   1        8.14        3.05      5.93 o 
   4  23   1       41.31       31.31      8.24 o 
  -4  24   1        9.05        2.25      7.15 o 
  -3  24   1       34.91       38.93     32.81 o 
  -2  24   1        1.41        2.23      6.71 o 
  -1  24   1       11.51        5.41     12.38 o 
   0  24   1       13.73       15.02      4.57 o 
   1  24   1        0.48        1.11      9.30 o 
   2  24   1        0.26        1.61      5.38 o 
   3  24   1        0.01       12.08     10.87 o 
   4  24   1        5.01        7.46      7.46 o 
  -4  25   1        2.69       18.76     10.16 o 
  -3  25   1        0.64        0.28      6.17 o 
  -2  25   1       10.54       14.26      6.67 o 
  -1  25   1        7.98        2.27      6.68 o 
   0  25   1       11.51        4.69      4.67 o 
   1  25   1        1.17        1.08      5.85 o 
   2  25   1        6.36        0.82      6.13 o 
   3  25   1        1.97        0.44      6.49 o 
  -4  26   1        3.11        5.45      6.99 o 
  -3  26   1        9.84       10.48      7.12 o 
  -2  26   1        0.00        2.35      7.41 o 
  -1  26   1       17.48       33.68     41.75 o 
   0  26   1        5.21        5.01      5.01 o 
   1  26   1        1.57        5.04      6.18 o 
   2  26   1        0.20        6.17      6.17 o 
   3  26   1        3.33        1.87      6.52 o 
  -3  27   1        0.03        5.84      8.19 o 
  -2  27   1       10.35       17.19     13.84 o 
  -1  27   1       19.49       30.72     12.98 o 
   0  27   1        1.04        8.37      4.33 o 
   1  27   1        5.01        3.49     12.59 o 
   2  27   1        1.51        7.51      8.43 o 
  -3  28   1        0.77        6.99      6.99 o 
  -2  28   1        0.25        0.49      7.38 o 
  -1  28   1        0.89        1.35     15.29 o 
   0  28   1        0.57        2.37      4.88 o 
   1  28   1        0.91        2.20      6.18 o 
   2  28   1        0.11        2.82      5.45 o 
  -2  29   1       18.14       32.35      7.48 o 
  -1  29   1        3.57        2.24     18.94 o 
   0  29   1        0.31        0.76      6.83 o 
   1  29   1        2.96        9.53      6.22 o 
  -8   0   2        4.34        9.12      9.27 o 
  -7   0   2        4.11       14.01      7.89 o 
  -6   0   2       48.30       51.12      9.19 o 
  -5   0   2      100.55       90.50      8.47 o 
  -4   0   2     1802.79     1783.10     27.87 o 
  -3   0   2     4316.54     4716.43     37.71 o 
  -2   0   2     1994.90     1777.22     20.51 o 
  -1   0   2    13902.28    13322.10    209.41 o 
   0   0   2       33.17       29.23      2.49 o 
   1   0   2     1062.38      942.07     17.02 o 
   2   0   2      124.45      136.49      8.79 o 
   3   0   2       19.98       21.52      6.73 o 
   4   0   2        4.08        1.23      7.35 o 
   5   0   2       31.69       17.55     10.51 o 
   6   0   2       60.09       63.62     13.68 o 
  -8   1   2        5.25        4.35      1.40 o 
  -7   1   2        7.37        8.31      6.48 o 
  -6   1   2        0.69        5.16      5.16 o 
  -5   1   2       37.08       35.64      5.59 o 
  -4   1   2      690.43      740.08     14.69 o 
  -3   1   2        2.40        1.43      2.96 o 
  -2   1   2      936.50      908.30     10.18 o 
  -1   1   2      158.91      135.91      4.80 o 
   0   1   2      638.53      639.38      6.09 o 
   1   1   2        1.79        3.05      0.73 o 
   2   1   2      475.02      486.48     10.63 o 
   3   1   2       23.16       13.77      3.90 o 
   4   1   2       17.54       13.18      5.89 o 
   5   1   2        2.15        0.51      6.29 o 
   6   1   2        0.01        1.59      6.36 o 
  -8   2   2        0.23        6.74      5.81 o 
  -7   2   2        7.73       15.16      4.90 o 
  -6   2   2        0.03        6.90      6.90 o 
  -5   2   2       84.52       80.24      6.21 o 
  -4   2   2       65.74       64.04      5.73 o 
  -3   2   2     1738.30     1735.22     29.76 o 
  -2   2   2      141.03      148.11     11.85 o 
  -1   2   2     6209.61     6983.46    184.98 o 
   0   2   2      644.84      641.66      7.85 o 
   1   2   2        4.94        3.53      0.92 o 
   2   2   2      841.51      849.10     16.56 o 
   3   2   2      169.26      161.95      7.76 o 
   4   2   2      111.29      115.10      8.30 o 
   5   2   2        0.25        1.37      5.41 o 
   6   2   2        1.41        6.72      6.49 o 
  -8   3   2        7.72       11.30      6.14 o 
  -7   3   2       17.46       20.53      6.24 o 
  -6   3   2       76.30       71.86      7.44 o 
  -5   3   2       34.08       33.65      5.38 o 
  -4   3   2      490.30      490.77     10.67 o 
  -3   3   2      861.07      964.05     12.62 o 
  -2   3   2      278.45      294.04      6.37 o 
  -1   3   2     3917.29     4344.38     81.46 o 
   0   3   2       31.10       34.87      2.12 o 
   1   3   2        7.28        0.97      4.38 o 
   2   3   2      159.58      166.33      9.75 o 
   3   3   2      129.51      118.03      7.70 o 
   4   3   2       18.31       12.24      5.75 o 
   5   3   2        7.23        5.12     10.53 o 
   6   3   2        2.02        7.05      7.05 o 
  -8   4   2        0.16        3.54      6.88 o 
  -7   4   2        1.63        0.75      5.39 o 
  -6   4   2        1.09        3.88      4.99 o 
  -5   4   2       68.88       73.30      6.06 o 
  -4   4   2      384.95      372.49     13.25 o 
  -3   4   2      356.87      356.42     12.24 o 
  -2   4   2     4420.21     4464.89     57.02 o 
  -1   4   2     1109.78     1012.02     16.22 o 
   0   4   2       81.14       77.69      2.72 o 
   1   4   2      304.39      263.71      6.80 o 
   2   4   2        0.61        6.58      4.27 o 
   3   4   2       13.89       17.08      4.29 o 
   4   4   2        1.19        6.72      6.36 o 
   5   4   2        0.01        3.56      5.54 o 
   6   4   2        1.06        0.06     13.51 o 
  -8   5   2        0.24        3.55      6.87 o 
  -7   5   2        8.87        0.11      5.95 o 
  -6   5   2       13.89       12.92      5.56 o 
  -5   5   2       56.50       52.00      5.89 o 
  -4   5   2       82.26       85.16      5.64 o 
  -3   5   2       56.49       45.86      4.31 o 
  -2   5   2      201.86      210.71      6.88 o 
  -1   5   2       60.39       65.16      4.05 o 
   0   5   2      331.71      364.75      5.26 o 
   1   5   2       44.07       37.66      3.69 o 
   2   5   2      406.43      415.62      9.78 o 
   3   5   2      173.26      179.02      9.62 o 
   4   5   2      130.83      147.85      8.99 o 
   5   5   2        0.02        0.61      5.94 o 
   6   5   2        0.96        7.55      7.55 o 
  -8   6   2        7.72        4.65     12.58 o 
  -7   6   2        0.03        4.61      6.01 o 
  -6   6   2       37.88       53.28      7.02 o 
  -5   6   2      115.14      123.52     13.59 o 
  -4   6   2        7.38       14.63     10.23 o 
  -3   6   2       10.25        9.91      4.61 o 
  -2   6   2     1185.69     1151.88     30.07 o 
  -1   6   2      679.73      652.58     27.55 o 
   0   6   2      398.50      447.18     12.86 o 
   1   6   2      136.11      130.26      7.70 o 
   2   6   2        4.45        3.74      9.05 o 
   3   6   2       66.55       78.31      6.03 o 
   4   6   2        0.12        2.21      6.12 o 
   5   6   2       26.81       29.88      7.01 o 
   6   6   2        4.28        4.74      7.69 o 
  -8   7   2        6.00        5.90      7.06 o 
  -7   7   2        0.53        5.41      5.81 o 
  -6   7   2       33.19       29.44      6.24 o 
  -5   7   2      277.99      297.29     14.43 o 
  -4   7   2      293.23      327.66     16.22 o 
  -3   7   2     1055.07     1016.42     14.04 o 
  -2   7   2     2879.82     3083.30     21.39 o 
  -1   7   2        5.53        1.10      2.95 o 
   0   7   2     1627.71     1689.73     11.81 o 
   1   7   2      283.36      274.96      7.58 o 
   2   7   2      160.61      151.37      6.73 o 
   3   7   2       73.60       75.05      6.18 o 
   4   7   2       23.17       25.24      6.89 o 
   5   7   2       39.90       48.66      8.99 o 
   6   7   2        1.46        6.84      7.30 o 
  -7   8   2       12.78       10.92      6.20 o 
  -6   8   2       11.69       20.91      6.03 o 
  -5   8   2      106.35      109.75      7.83 o 
  -4   8   2      126.85      126.88      8.94 o 
  -3   8   2        3.74        5.54      3.78 o 
  -2   8   2      128.05      149.32     11.86 o 
  -1   8   2      962.89      887.08     15.39 o 
   0   8   2      433.41      459.74      7.03 o 
   1   8   2       21.79       29.34      4.11 o 
   2   8   2      139.49      161.83      8.90 o 
   3   8   2      124.15      128.66      7.49 o 
   4   8   2       20.49       14.16      5.64 o 
   5   8   2       44.37       51.77      7.92 o 
   6   8   2       11.96       15.30      7.75 o 
  -7   9   2       35.04       35.26     10.73 o 
  -6   9   2       23.50       20.05      9.07 o 
  -5   9   2       41.70       45.47      6.44 o 
  -4   9   2        4.08        4.18      4.18 o 
  -3   9   2       45.29       48.07      4.50 o 
  -2   9   2      102.26      111.25      5.42 o 
  -1   9   2       95.99       90.13      5.04 o 
   0   9   2     1501.75     1531.30     32.58 o 
   1   9   2      214.06      213.88      9.07 o 
   2   9   2       95.12       85.83      5.76 o 
   3   9   2      137.31      132.74     10.58 o 
   4   9   2       29.75       40.31     11.51 o 
   5   9   2        7.10       12.46     15.87 o 
   6   9   2        0.01        6.98      6.98 o 
  -7  10   2        1.21        1.77     11.79 o 
  -6  10   2       47.30       41.14     16.77 o 
  -5  10   2      392.73      400.87     12.87 o 
  -4  10   2      119.91      144.29     13.91 o 
  -3  10   2       10.59       13.08      3.91 o 
  -2  10   2      906.22      900.46     13.29 o 
  -1  10   2       61.79       61.84      4.91 o 
   0  10   2      219.07      218.90      5.33 o 
   1  10   2       85.27       95.30     11.39 o 
   2  10   2       40.60       33.97      4.83 o 
   3  10   2      155.75      142.16      8.44 o 
   4  10   2       55.18       57.41      7.30 o 
   5  10   2        0.04        0.43      6.05 o 
   6  10   2        4.13        8.99      7.60 o 
  -7  11   2        0.04        5.76      6.29 o 
  -6  11   2        0.23        1.80      6.31 o 
  -5  11   2       21.75       24.18      5.99 o 
  -4  11   2       21.93       27.67      4.73 o 
  -3  11   2      245.56      234.78      8.31 o 
  -2  11   2       18.70        8.62      3.93 o 
  -1  11   2       91.03       71.72     13.06 o 
   0  11   2       14.82       16.58      3.10 o 
   1  11   2       11.97        5.46      6.24 o 
   2  11   2       39.94       51.87      8.39 o 
   3  11   2        3.43        0.00      4.83 o 
   4  11   2       46.51       49.14      6.27 o 
   5  11   2        3.86        9.24      8.56 o 
   6  11   2        0.01        0.02      6.70 o 
  -7  12   2        0.20        1.62      5.76 o 
  -6  12   2       37.57       47.83      8.65 o 
  -5  12   2        2.05        5.19      5.63 o 
  -4  12   2        4.64        6.72      4.84 o 
  -3  12   2        4.98        7.02      3.64 o 
  -2  12   2       87.81       84.75      5.37 o 
  -1  12   2     1136.81     1127.13     18.75 o 
   0  12   2       99.59      102.83      4.33 o 
   1  12   2        6.32        5.51      3.76 o 
   2  12   2        3.68        3.62      3.95 o 
   3  12   2       60.42       64.66      7.06 o 
   4  12   2       66.10       52.03      7.68 o 
   5  12   2       18.93       23.79     12.99 o 
  -7  13   2       41.81       44.24      9.21 o 
  -6  13   2       18.11       28.21      6.87 o 
  -5  13   2        5.61        6.80     11.11 o 
  -4  13   2        5.49        9.48      8.75 o 
  -3  13   2        1.22        1.01      3.77 o 
  -2  13   2        2.93        0.26      3.70 o 
  -1  13   2      135.97      110.33    168.10 o 
   0  13   2      219.10      215.51      5.93 o 
   1  13   2       21.56       28.11      4.71 o 
   2  13   2        5.07        4.48      1.21 o 
   3  13   2       42.71       33.78      6.38 o 
   4  13   2       19.26        2.75      6.96 o 
   5  13   2        1.21        8.82      6.12 o 
  -7  14   2       17.51       26.88      6.51 o 
  -6  14   2       21.87       17.30      6.52 o 
  -5  14   2       12.10       16.74      5.24 o 
  -4  14   2      210.99      227.55     10.02 o 
  -3  14   2        2.64        7.43      3.99 o 
  -2  14   2       51.33       65.09      6.01 o 
  -1  14   2      592.29      581.74     21.45 o 
   0  14   2        6.81        5.08      2.97 o 
   1  14   2       32.83       29.77      4.82 o 
   2  14   2       15.83        9.28      5.03 o 
   3  14   2       79.51       65.52      7.55 o 
   4  14   2        9.79        4.62      9.59 o 
   5  14   2        1.13        6.99      5.76 o 
  -7  15   2        2.43        6.12      7.46 o 
  -6  15   2       38.40       37.23      7.47 o 
  -5  15   2       95.95       90.16     14.85 o 
  -4  15   2      271.26      281.52     11.11 o 
  -3  15   2       10.07       16.17      6.52 o 
  -2  15   2      257.99      244.72     10.75 o 
  -1  15   2       17.66       61.89     90.32 o 
   0  15   2        2.96        3.01      4.54 o 
   1  15   2       12.15        9.61      2.12 o 
   2  15   2        7.70       13.07      7.52 o 
   3  15   2        0.07        5.54      6.01 o 
   4  15   2        8.98       10.01      5.64 o 
   5  15   2        0.14       12.89      6.30 o 
  -7  16   2        7.43        7.88     10.41 o 
  -6  16   2       35.25       35.62      7.99 o 
  -5  16   2       12.30       10.45      8.19 o 
  -4  16   2       93.59      100.82     20.30 o 
  -3  16   2       40.35       36.63      6.27 o 
  -2  16   2        9.05       18.51      4.77 o 
  -1  16   2        2.91       16.38     16.38 o 
   0  16   2      153.67      134.43      5.73 o 
   1  16   2       85.43      100.26      6.81 o 
   2  16   2        0.62        0.52      7.52 o 
   3  16   2        1.11        5.08      6.21 o 
   4  16   2        0.53        1.13      6.13 o 
   5  16   2        0.04        2.17     14.25 o 
  -6  17   2       18.39       23.37      7.49 o 
  -5  17   2        0.04        5.02      6.08 o 
  -4  17   2        7.01       12.55      5.64 o 
  -3  17   2       76.35       77.25      6.92 o 
  -2  17   2        1.57        1.60      6.28 o 
  -1  17   2       74.33       82.68      7.50 o 
   0  17   2        3.36        3.21      3.21 o 
   1  17   2        1.72        4.38      6.58 o 
   2  17   2       69.71       67.87      7.26 o 
   3  17   2       27.56       20.83      6.05 o 
   4  17   2       12.39       15.89      6.17 o 
   5  17   2       12.10       21.03      6.62 o 
  -6  18   2       16.11        7.34      6.88 o 
  -5  18   2        0.29        0.78      6.17 o 
  -4  18   2       87.66       90.52      8.27 o 
  -3  18   2        6.75        3.20      4.84 o 
  -2  18   2        5.14        0.92      6.39 o 
  -1  18   2       17.97       50.06     61.13 o 
   0  18   2        0.04        2.16      4.29 o 
   1  18   2        3.05        4.25      4.98 o 
   2  18   2       11.82       12.27      5.68 o 
   3  18   2       42.23       32.26      6.34 o 
   4  18   2        0.34        4.75      6.09 o 
   5  18   2        0.23        5.31      9.83 o 
  -6  19   2        0.82        7.71     16.65 o 
  -5  19   2        6.25        4.75      6.36 o 
  -4  19   2       26.57       36.97      6.81 o 
  -3  19   2       73.88       89.50      7.57 o 
  -2  19   2       12.90       14.56      5.54 o 
  -1  19   2      170.49      175.60     10.26 o 
   0  19   2       79.95       79.94      5.28 o 
   1  19   2        1.08        1.63      5.68 o 
   2  19   2       14.43       17.49      5.44 o 
   3  19   2       48.83       42.75      6.64 o 
   4  19   2        3.87        0.84      6.69 o 
  -6  20   2        1.54        4.73      8.64 o 
  -5  20   2       22.58       32.36      6.38 o 
  -4  20   2        5.09       10.66      6.94 o 
  -3  20   2       59.37       51.02      8.16 o 
  -2  20   2        4.84        5.88      5.68 o 
  -1  20   2       11.51       37.34     47.62 o 
   0  20   2      111.03      108.29      6.22 o 
   1  20   2        2.47        5.04      5.49 o 
   2  20   2       10.44        9.84      5.13 o 
   3  20   2        7.03        3.87      5.58 o 
   4  20   2        1.40        6.12      6.12 o 
  -5  21   2        5.20        3.12     10.81 o 
  -4  21   2        1.35        1.66      5.79 o 
  -3  21   2       52.93       60.28     16.34 o 
  -2  21   2        0.96        0.41      6.01 o 
  -1  21   2        5.44        3.58     10.26 o 
   0  21   2        8.71        3.48      4.56 o 
   1  21   2        1.51        2.38      5.03 o 
   2  21   2       16.05       22.36      5.76 o 
   3  21   2        2.97        9.32      5.26 o 
   4  21   2        0.09        6.10      6.10 o 
  -5  22   2        2.08       10.59      6.74 o 
  -4  22   2       14.13       10.96      6.62 o 
  -3  22   2      107.04      103.35     11.63 o 
  -2  22   2        8.71        0.71     15.08 o 
  -1  22   2       39.44       42.23     28.09 o 
   0  22   2       26.03       23.83      7.67 o 
   1  22   2        1.30        6.66      4.92 o 
   2  22   2        2.25        3.65      4.93 o 
   3  22   2        2.06        4.14     10.80 o 
   4  22   2        0.73        1.30      5.35 o 
  -5  23   2        0.30       11.53      5.25 o 
  -4  23   2        3.89        4.19      5.70 o 
  -3  23   2       50.94       43.03      8.55 o 
  -2  23   2       22.62       16.07      7.70 o 
  -1  23   2        0.00       15.74     15.74 o 
   0  23   2        1.76        1.03      4.17 o 
   1  23   2        1.03        2.60      5.64 o 
   2  23   2       16.23       22.03      5.68 o 
   3  23   2        0.79        3.03      4.91 o 
  -5  24   2        0.07        5.30     11.00 o 
  -4  24   2        2.06        7.35      6.87 o 
  -3  24   2        1.08       11.85      5.81 o 
  -2  24   2       10.00       19.31      6.95 o 
  -1  24   2       12.76       22.40      7.09 o 
   0  24   2        7.30        7.43      3.74 o 
   1  24   2        6.84        1.99      5.42 o 
   2  24   2        4.09        9.50      6.75 o 
   3  24   2        1.14        0.34      6.08 o 
  -4  25   2        5.25        4.12      6.31 o 
  -3  25   2        3.88        7.74      6.24 o 
  -2  25   2        2.31       10.21     17.29 o 
  -1  25   2        1.60        4.44      8.17 o 
   0  25   2        1.93        2.96      4.20 o 
   1  25   2        0.33        2.64     10.22 o 
   2  25   2        1.58        6.17      6.17 o 
   3  25   2        0.70        1.58      5.35 o 
  -4  26   2        0.19        5.16      5.65 o 
  -3  26   2        5.84        9.41      7.73 o 
  -2  26   2       57.27       74.78      9.88 o 
  -1  26   2        0.63        0.97      6.42 o 
   0  26   2        1.20        4.21      4.21 o 
   1  26   2       18.47       14.35      7.20 o 
   2  26   2        4.12        0.45      5.26 o 
  -3  27   2        1.43        1.25     11.06 o 
  -2  27   2       30.12       14.04     28.02 o 
  -1  27   2       13.94       16.54      7.54 o 
   0  27   2        0.55        4.81      4.81 o 
   1  27   2        0.93        3.39      5.97 o 
   2  27   2        0.33        0.78      5.69 o 
  -3  28   2        1.58        5.92     14.72 o 
  -2  28   2       22.29       22.88      8.75 o 
  -1  28   2        5.35        1.83      7.64 o 
   0  28   2        1.10        1.53      4.54 o 
   1  28   2        0.50        4.60      6.70 o 
  -2  29   2        2.80        3.51      7.58 o 
  -1  29   2        4.62       13.68     20.17 o 
   0  29   2        1.31        4.68      4.68 o 
  -8   1   3        2.64        0.08      7.05 o 
  -7   1   3       10.50        4.82      6.56 o 
  -6   1   3       56.02       56.40      7.25 o 
  -5   1   3        1.50        7.72      3.81 o 
  -4   1   3      121.77      132.97     16.89 o 
  -3   1   3      238.13      240.69      6.97 o 
  -2   1   3      361.98      388.84     11.96 o 
  -1   1   3       26.17       29.80      3.12 o 
   0   1   3      156.75      150.83      4.66 o 
   1   1   3      456.07      470.51     10.45 o 
   2   1   3       27.12       24.47      4.14 o 
   3   1   3        3.97        5.93      6.16 o 
   4   1   3       37.39       46.14      8.14 o 
   5   1   3       19.80       34.58      6.71 o 
  -8   2   3        0.95        5.89     12.32 o 
  -7   2   3        8.96        5.33      8.81 o 
  -6   2   3       28.71       31.01      6.64 o 
  -5   2   3       80.51       77.51      6.13 o 
  -4   2   3       67.16       67.08      4.88 o 
  -3   2   3      110.04      123.54      8.52 o 
  -2   2   3     1237.75     1269.61     48.42 o 
  -1   2   3     1952.06     2141.06     21.27 o 
   0   2   3       95.24       94.41      3.59 o 
   1   2   3       18.26       26.01      3.75 o 
   2   2   3       19.01       25.54      8.07 o 
   3   2   3        0.03        1.99      7.90 o 
   4   2   3       24.19       22.78      6.60 o 
   5   2   3        0.99       12.99      5.94 o 
  -8   3   3        5.07        3.74      6.14 o 
  -7   3   3        1.15        1.00     12.19 o 
  -6   3   3       76.55       82.91      8.66 o 
  -5   3   3       14.02        4.41      6.57 o 
  -4   3   3       45.42       44.86      4.75 o 
  -3   3   3      176.25      178.26      6.23 o 
  -2   3   3      894.88      906.68     49.09 o 
  -1   3   3      395.97      394.27      8.16 o 
   0   3   3        0.18        0.46      1.97 o 
   1   3   3       93.94       97.10      5.69 o 
   2   3   3      525.00      599.52     20.93 o 
   3   3   3        2.65        0.89      5.08 o 
   4   3   3       19.99       26.58      6.75 o 
   5   3   3        6.84       18.39      5.79 o 
  -8   4   3        0.00        7.37      7.37 o 
  -7   4   3        1.85        7.51      9.45 o 
  -6   4   3        6.41        0.95      5.77 o 
  -5   4   3      135.07      140.10      7.84 o 
  -4   4   3       10.73       19.41      3.79 o 
  -3   4   3        6.51        7.13      2.85 o 
  -2   4   3     1085.29      965.80     20.28 o 
  -1   4   3       81.07       98.64      5.07 o 
   0   4   3      153.31      139.54      4.57 o 
   1   4   3      823.32      828.22     13.68 o 
   2   4   3       11.20        8.39      8.18 o 
   3   4   3       15.00       14.76      5.50 o 
   4   4   3        0.14        7.13      8.37 o 
   5   4   3       15.40       27.86      6.27 o 
  -8   5   3        1.62        9.62      7.43 o 
  -7   5   3        0.29        6.65      6.65 o 
  -6   5   3       24.13       34.03      8.57 o 
  -5   5   3      379.23      388.09     19.32 o 
  -4   5   3        7.54        0.80      6.94 o 
  -3   5   3        9.11       10.05      3.49 o 
  -2   5   3       21.18       17.94      5.32 o 
  -1   5   3       82.73       93.99      5.07 o 
   0   5   3      892.06      892.43      9.20 o 
   1   5   3      859.73      860.80     13.96 o 
   2   5   3        2.09        1.47      4.05 o 
   3   5   3      187.47      173.13      9.26 o 
   4   5   3       35.30       48.21      7.13 o 
   5   5   3        0.12        2.07      6.12 o 
  -8   6   3        5.26        2.22      7.36 o 
  -7   6   3        0.06        2.90      6.67 o 
  -6   6   3       60.09       60.62      7.02 o 
  -5   6   3        1.69        7.74      4.48 o 
  -4   6   3        4.41        3.84      4.35 o 
  -3   6   3      664.16      680.67     12.02 o 
  -2   6   3     2055.86     1993.48    108.02 o 
  -1   6   3      179.68      184.81      6.35 o 
   0   6   3       71.64       68.63      3.36 o 
   1   6   3       14.92        7.22      4.69 o 
   2   6   3       32.14       27.20      4.98 o 
   3   6   3      179.61      178.09      8.96 o 
   4   6   3       19.61       21.68      7.15 o 
   5   6   3        5.66        9.57      6.03 o 
  -8   7   3        0.93        1.24     10.37 o 
  -7   7   3       18.02       17.37      6.71 o 
  -6   7   3       26.99       26.32      9.60 o 
  -5   7   3       11.23        3.22      4.92 o 
  -4   7   3        7.57       14.40      5.18 o 
  -3   7   3       33.20       36.77      6.26 o 
  -2   7   3     1407.29     1372.14     23.73 o 
  -1   7   3       22.47       24.78      4.34 o 
   0   7   3       35.46       34.54      3.02 o 
   1   7   3       89.36       98.07      5.51 o 
   2   7   3        3.24        4.19     11.99 o 
   3   7   3        4.60        3.58      5.41 o 
   4   7   3      105.34       89.82     10.04 o 
   5   7   3        0.10        6.89     13.24 o 
  -8   8   3        7.52       10.50      7.83 o 
  -7   8   3        1.41        4.99      6.82 o 
  -6   8   3       45.76       47.89      7.24 o 
  -5   8   3       18.99       30.43      8.12 o 
  -4   8   3        0.42        2.90      6.34 o 
  -3   8   3       91.79       91.03      5.62 o 
  -2   8   3      195.83      191.01      6.82 o 
  -1   8   3       87.80       88.92      5.08 o 
   0   8   3        4.14        5.67      2.33 o 
   1   8   3        4.32        2.00      3.58 o 
   2   8   3        0.15        0.45      3.79 o 
   3   8   3       80.99       93.77      6.90 o 
   4   8   3       26.21       25.25      6.69 o 
   5   8   3       13.71       28.08      7.01 o 
  -8   9   3        2.05        5.00      7.38 o 
  -7   9   3       16.10       16.11      9.91 o 
  -6   9   3       19.13       24.64     11.16 o 
  -5   9   3       22.50       19.31     10.50 o 
  -4   9   3      108.60       94.08      7.02 o 
  -3   9   3      463.23      468.53     10.67 o 
  -2   9   3      107.54       98.31      5.47 o 
  -1   9   3       53.84       52.84      6.67 o 
   0   9   3      100.43       95.07      4.12 o 
   1   9   3        2.10        2.35      4.36 o 
   2   9   3       15.72       15.62      4.72 o 
   3   9   3        0.17        5.75      8.33 o 
   4   9   3        8.28        6.19     11.08 o 
   5   9   3        8.55       10.29      6.59 o 
  -7  10   3        5.26        8.75      6.34 o 
  -6  10   3        0.42        5.31      7.25 o 
  -5  10   3        7.99        7.17     10.21 o 
  -4  10   3        6.94       16.06      9.14 o 
  -3  10   3       47.37       61.02     11.62 o 
  -2  10   3      402.13      404.36      9.88 o 
  -1  10   3       59.63       63.56      5.06 o 
   0  10   3      152.67      164.00      5.04 o 
   1  10   3        0.15        6.26      3.42 o 
   2  10   3      165.97      171.11      8.56 o 
   3  10   3        7.13        7.05      2.02 o 
   4  10   3        1.48        0.92      5.92 o 
   5  10   3        0.35        1.25      6.03 o 
  -7  11   3        4.97       16.22      9.27 o 
  -6  11   3       21.18       30.20     11.62 o 
  -5  11   3      107.22       96.19      8.07 o 
  -4  11   3        6.06       10.04      4.01 o 
  -3  11   3       52.90       54.19      6.33 o 
  -2  11   3        2.87        1.46      4.55 o 
  -1  11   3        7.31        6.84      3.72 o 
   0  11   3      311.77      302.14      6.74 o 
   1  11   3      115.95      116.19     12.40 o 
   2  11   3        0.01        1.87      4.39 o 
   3  11   3      119.29      122.76     19.67 o 
   4  11   3       15.17       14.49      6.79 o 
   5  11   3        0.73        4.71      8.99 o 
  -7  12   3        1.06        6.31     13.63 o 
  -6  12   3        3.18       10.07      6.10 o 
  -5  12   3        8.08       12.20      5.42 o 
  -4  12   3       16.51       11.62      5.51 o 
  -3  12   3       35.29       48.82      5.07 o 
  -2  12   3       11.62       16.12      5.48 o 
  -1  12   3        6.36       13.65      4.35 o 
   0  12   3       31.75       34.30      4.05 o 
   1  12   3       33.17       33.04      4.77 o 
   2  12   3        2.50        4.83      4.94 o 
   3  12   3      100.58      112.16     10.12 o 
   4  12   3        1.53        5.02      5.56 o 
   5  12   3        6.14        6.20      6.46 o 
  -7  13   3        6.62       16.25      6.58 o 
  -6  13   3       56.31       55.20      8.36 o 
  -5  13   3       11.08        9.93      6.06 o 
  -4  13   3       18.10       15.16      4.82 o 
  -3  13   3       19.41       14.51      5.82 o 
  -2  13   3      109.26      129.32      7.13 o 
  -1  13   3      407.23      404.99     11.19 o 
   0  13   3       13.77       17.79      3.12 o 
   1  13   3        3.57        1.44      4.68 o 
   2  13   3       99.92       99.33      7.80 o 
   3  13   3       15.19       16.33      6.08 o 
   4  13   3       13.08       19.83      5.98 o 
   5  13   3        2.90        3.41      6.28 o 
  -7  14   3        0.18        3.66      7.46 o 
  -6  14   3        3.99        6.63      6.75 o 
  -5  14   3       13.78        9.96      6.23 o 
  -4  14   3        2.09        0.55      5.01 o 
  -3  14   3       49.33       45.60      5.48 o 
  -2  14   3       46.50       37.57      5.61 o 
  -1  14   3      176.08      158.69      7.58 o 
   0  14   3        0.06        1.09      3.33 o 
   1  14   3        1.91        4.68      7.35 o 
   2  14   3        1.91        3.13      5.08 o 
   3  14   3       72.28       65.61      7.57 o 
   4  14   3        0.70        7.92      5.52 o 
   5  14   3        1.44        6.04      6.21 o 
  -7  15   3       54.52       73.37     10.15 o 
  -6  15   3       14.48       20.85      6.75 o 
  -5  15   3        2.61        7.23      5.24 o 
  -4  15   3      160.76      153.47      8.77 o 
  -3  15   3       70.33       68.98      6.81 o 
  -2  15   3        9.92       13.16      4.27 o 
  -1  15   3       22.75       18.78      5.29 o 
   0  15   3        1.66        1.38      2.97 o 
   1  15   3       24.09       28.54      5.54 o 
   2  15   3       13.33        3.60      5.61 o 
   3  15   3       26.19       19.53      6.54 o 
   4  15   3        0.15        5.78      5.39 o 
  -7  16   3       24.58       21.11      9.03 o 
  -6  16   3        0.00        7.43      6.48 o 
  -5  16   3       10.75        4.82      6.05 o 
  -4  16   3        0.25        0.86      5.05 o 
  -3  16   3       15.88       18.81      4.98 o 
  -2  16   3        5.87        8.28      4.07 o 
  -1  16   3       63.07       52.18      5.73 o 
   0  16   3        9.22        5.59      3.39 o 
   1  16   3        0.05        2.12      5.11 o 
   2  16   3        8.20        9.57      5.31 o 
   3  16   3       16.07       21.36      7.50 o 
   4  16   3        5.96       11.19      8.36 o 
  -6  17   3        2.40        4.79      6.42 o 
  -5  17   3        7.65        7.46      9.18 o 
  -4  17   3        8.55        5.40      5.74 o 
  -3  17   3       10.24       14.18      6.62 o 
  -2  17   3        9.15       14.14      5.39 o 
  -1  17   3        4.81        0.19      5.07 o 
   0  17   3       26.50       30.53      4.09 o 
   1  17   3       13.41        2.29      8.00 o 
   2  17   3       27.73       27.17      5.61 o 
   3  17   3        0.53        0.70      5.35 o 
   4  17   3        0.73        4.26      6.00 o 
  -6  18   3       11.45       12.16      6.98 o 
  -5  18   3        2.39        8.88     11.49 o 
  -4  18   3        3.52        2.49      5.84 o 
  -3  18   3        5.70        7.62      5.65 o 
  -2  18   3       25.49       30.49     13.77 o 
  -1  18   3      139.81      143.24      8.70 o 
   0  18   3        2.61        2.45      3.74 o 
   1  18   3        4.84        6.22      8.62 o 
   2  18   3       10.04        0.01      6.07 o 
   3  18   3        0.30        1.66      5.18 o 
   4  18   3        0.09        2.30      5.63 o 
  -6  19   3        0.49        1.47      6.92 o 
  -5  19   3        0.26        2.46      5.38 o 
  -4  19   3        0.00        0.78      5.97 o 
  -3  19   3        4.81        5.93      6.32 o 
  -2  19   3       23.40       28.87      6.14 o 
  -1  19   3        6.72        1.84     12.28 o 
   0  19   3       53.93       63.81      4.96 o 
   1  19   3        1.16        7.19      5.64 o 
   2  19   3      119.09      118.02      9.02 o 
   3  19   3        1.43        1.18      6.13 o 
   4  19   3        3.35        9.53      7.23 o 
  -6  20   3       10.83       12.42      6.64 o 
  -5  20   3        3.90        5.86      6.59 o 
  -4  20   3        0.32        1.10      5.34 o 
  -3  20   3        0.33        3.24     11.85 o 
  -2  20   3        2.46        3.78     13.22 o 
  -1  20   3       15.15       23.44      5.59 o 
   0  20   3        1.40        8.47      3.79 o 
   1  20   3        0.03       10.73      5.20 o 
   2  20   3       12.53       11.05      6.11 o 
   3  20   3        0.79        1.89      5.54 o 
  -6  21   3        1.52        5.02      6.79 o 
  -5  21   3        4.08        6.65      6.44 o 
  -4  21   3        6.73        3.35      5.85 o 
  -3  21   3        2.57        6.02      6.02 o 
  -2  21   3        3.35        6.01      6.01 o 
  -1  21   3       11.27       14.14      8.03 o 
   0  21   3        2.05        0.05      3.63 o 
   1  21   3       12.83       24.24      6.00 o 
   2  21   3        1.35        2.19      5.89 o 
   3  21   3        1.46        3.31      4.76 o 
  -5  22   3        1.68        0.30      6.73 o 
  -4  22   3       12.30        2.72      8.84 o 
  -3  22   3        0.53        6.10      6.10 o 
  -2  22   3        3.72        1.64      6.70 o 
  -1  22   3       22.30        9.04      6.36 o 
   0  22   3        0.92        2.49      4.03 o 
   1  22   3        0.12        6.36      6.36 o 
   2  22   3        9.79       11.08      5.53 o 
   3  22   3        3.61        8.19      6.12 o 
  -5  23   3        0.01        1.03      5.84 o 
  -4  23   3        5.40        1.74      6.58 o 
  -3  23   3        1.37        0.56      5.71 o 
  -2  23   3        0.04        2.10      6.15 o 
  -1  23   3       13.10        6.12      6.16 o 
   0  23   3        2.50        0.77      3.67 o 
   1  23   3       16.24       12.99      5.59 o 
   2  23   3        6.29        0.70      5.67 o 
   3  23   3        0.00        0.00      7.48 o 
  -5  24   3        0.15        1.60      6.21 o 
  -4  24   3        0.22        4.45     16.16 o 
  -3  24   3        2.60        1.90     10.63 o 
  -2  24   3        6.84       14.49      6.59 o 
  -1  24   3        7.63        6.19      6.03 o 
   0  24   3        3.65        7.21      4.15 o 
   1  24   3        2.25        3.09      5.63 o 
   2  24   3        1.16        6.16      6.16 o 
  -4  25   3        0.47        3.27      7.34 o 
  -3  25   3        0.02       10.74     11.41 o 
  -2  25   3        0.03        7.16      7.16 o 
  -1  25   3        0.02        1.97      6.74 o 
   0  25   3        1.16        1.91      5.22 o 
   1  25   3        4.46        7.91     10.65 o 
   2  25   3        0.13        5.83      4.67 o 
  -4  26   3        0.89        1.40      6.17 o 
  -3  26   3        0.67        6.54      6.73 o 
  -2  26   3        1.83        6.89      6.43 o 
  -1  26   3        0.01        1.19      8.03 o 
   0  26   3        5.80        1.13      5.84 o 
   1  26   3        1.83        2.54      5.46 o 
  -3  27   3        8.44        8.86      9.61 o 
  -2  27   3        0.10        0.30      6.89 o 
  -1  27   3        0.37        2.39      6.31 o 
   0  27   3        0.00        5.09      5.09 o 
   1  27   3        8.17       14.94     16.67 o 
  -2  28   3        1.06        0.44      8.19 o 
  -1  28   3        0.86        2.04      6.35 o 
   0  28   3        1.56        1.00      4.52 o 
  -8   0   4        1.46       14.44      9.60 o 
  -7   0   4        9.97       16.20      8.40 o 
  -6   0   4       11.80        4.31      8.31 o 
  -5   0   4      260.98      299.34     15.45 o 
  -4   0   4        0.86        5.78      5.78 o 
  -3   0   4      263.36      242.75     11.69 o 
  -2   0   4      758.58      803.62     19.12 o 
  -1   0   4     1140.44     1243.75     23.37 o 
   0   0   4      461.88      457.21     10.80 o 
   1   0   4        3.86        0.00      5.30 o 
   2   0   4      345.82      355.62     16.03 o 
   3   0   4       81.93       67.12     10.67 o 
   4   0   4       19.93       12.21      8.55 o 
   5   0   4        4.07        1.58      7.94 o 
  -8   1   4        3.10        4.57      7.76 o 
  -7   1   4       26.72       27.47      7.29 o 
  -6   1   4        0.73        6.32      6.32 o 
  -5   1   4       10.74       11.98      5.07 o 
  -4   1   4       44.59       41.71      5.00 o 
  -3   1   4        0.70        1.55      3.17 o 
  -2   1   4      149.17      171.92     10.22 o 
  -1   1   4     1045.04     1107.68     24.15 o 
   0   1   4       15.42       13.62      2.74 o 
   1   1   4       28.67       23.95      4.93 o 
   2   1   4       55.80       58.58      6.43 o 
   3   1   4        6.34       13.07      5.78 o 
   4   1   4        0.02        2.49      6.52 o 
   5   1   4        0.46        5.01      7.78 o 
  -8   2   4        0.53        1.52     13.33 o 
  -7   2   4        9.65        2.59      6.96 o 
  -6   2   4        1.76       13.90      6.04 o 
  -5   2   4        5.72        9.75      4.96 o 
  -4   2   4        3.99        7.57      3.26 o 
  -3   2   4     1083.58     1052.29     39.97 o 
  -2   2   4       92.25       97.78      5.72 o 
  -1   2   4      101.64      109.44      5.72 o 
   0   2   4      127.25      116.43      4.87 o 
   1   2   4        7.21        2.94      3.95 o 
   2   2   4        0.13        5.78      4.31 o 
   3   2   4       21.77       35.62     11.34 o 
   4   2   4        0.57        7.26      7.33 o 
   5   2   4       25.57       27.86      7.34 o 
  -8   3   4       14.09       17.42      6.82 o 
  -7   3   4        9.02       15.56      6.37 o 
  -6   3   4       33.67       33.53      7.15 o 
  -5   3   4        0.00        0.39      4.38 o 
  -4   3   4       11.16        8.53      3.59 o 
  -3   3   4       12.98       13.81      3.76 o 
  -2   3   4     1003.28     1047.21     21.70 o 
  -1   3   4      576.31      605.64     20.70 o 
   0   3   4      396.60      372.01     11.91 o 
   1   3   4        3.48        1.94      4.18 o 
   2   3   4        5.20        9.15      4.51 o 
   3   3   4        4.91        7.65     12.48 o 
   4   3   4        8.78        0.32      5.94 o 
   5   3   4        1.10        6.35      6.35 o 
  -8   4   4        5.96        4.33      8.63 o 
  -7   4   4       18.80       15.25      9.27 o 
  -6   4   4        1.89        0.28      5.34 o 
  -5   4   4        0.04        3.08     11.61 o 
  -4   4   4       88.52       83.70      6.25 o 
  -3   4   4      402.55      423.06     10.00 o 
  -2   4   4      626.40      693.84     18.99 o 
  -1   4   4       99.65       94.13      7.46 o 
   0   4   4       45.63       40.90      4.20 o 
   1   4   4      228.44      220.57      8.63 o 
   2   4   4        3.54        5.09      4.55 o 
   3   4   4        0.00        5.62      5.62 o 
   4   4   4       40.17       44.36      6.63 o 
   5   4   4        4.23       13.70      5.67 o 
  -8   5   4        2.47        2.63      0.63 o 
  -7   5   4        0.88        8.87      6.57 o 
  -6   5   4        0.12        0.37      5.89 o 
  -5   5   4       13.38       14.83      4.48 o 
  -4   5   4       74.22       78.05      5.32 o 
  -3   5   4      100.86       90.60      6.39 o 
  -2   5   4       44.59       44.08      7.40 o 
  -1   5   4      354.94      381.00      9.61 o 
   0   5   4       26.80       27.54      3.07 o 
   1   5   4       24.62       19.38      4.91 o 
   2   5   4        1.88       14.36      8.16 o 
   3   5   4       51.13       52.82      6.96 o 
   4   5   4        2.20        2.07      6.80 o 
   5   5   4        2.24        3.25      6.09 o 
  -8   6   4        0.54        2.39      7.14 o 
  -7   6   4       14.82       23.14      9.06 o 
  -6   6   4       28.34       28.13     14.68 o 
  -5   6   4       40.67       42.10      5.12 o 
  -4   6   4      229.03      242.21      9.36 o 
  -3   6   4       14.32       14.76      7.20 o 
  -2   6   4     1838.26     1788.31     19.78 o 
  -1   6   4      133.46      125.19      6.33 o 
   0   6   4       55.78       53.27      4.98 o 
   1   6   4       66.33       65.07      9.04 o 
   2   6   4       22.95       20.98      5.52 o 
   3   6   4       80.31       77.37      7.70 o 
   4   6   4       36.32       33.60      7.16 o 
   5   6   4        1.46       11.34      5.78 o 
  -8   7   4        0.29       11.58     15.96 o 
  -7   7   4        7.26        3.17      7.72 o 
  -6   7   4        0.13        2.90      8.20 o 
  -5   7   4        9.81       13.03      5.19 o 
  -4   7   4       30.94       31.35      5.05 o 
  -3   7   4       28.92       28.39      4.31 o 
  -2   7   4        5.85        2.45      3.82 o 
  -1   7   4      179.81      190.84     19.27 o 
   0   7   4      625.03      692.53     11.46 o 
   1   7   4      699.13      746.76     23.10 o 
   2   7   4      149.73      151.71      8.76 o 
   3   7   4        3.21       15.86      5.23 o 
   4   7   4        0.10        1.14      6.23 o 
  -8   8   4        3.38        0.24     12.36 o 
  -7   8   4       19.47        6.44      9.75 o 
  -6   8   4       41.84       33.54     10.61 o 
  -5   8   4        0.13        2.22      4.84 o 
  -4   8   4       77.30       78.89      5.92 o 
  -3   8   4      642.54      685.65     19.76 o 
  -2   8   4       72.12       73.98      5.46 o 
  -1   8   4        8.36       10.29      4.05 o 
   0   8   4      132.17      138.23      4.95 o 
   1   8   4       55.85       55.43      6.49 o 
   2   8   4       84.72       88.15      9.71 o 
   3   8   4        0.26       12.58      9.05 o 
   4   8   4       13.47       17.19      5.73 o 
  -8   9   4        1.29        2.32     14.13 o 
  -7   9   4        0.98        5.61      6.75 o 
  -6   9   4       58.86       59.09      7.28 o 
  -5   9   4        5.35        0.53      9.34 o 
  -4   9   4        0.25        1.02      4.15 o 
  -3   9   4      133.47      160.58      7.49 o 
  -2   9   4       45.13       53.71      5.75 o 
  -1   9   4      122.15      108.61      6.38 o 
   0   9   4        5.02        3.04      4.23 o 
   1   9   4       45.66       43.76      5.38 o 
   2   9   4        0.05        5.31      4.69 o 
   3   9   4       50.75       36.11      6.42 o 
   4   9   4       10.07        2.49     12.20 o 
  -7  10   4        0.22        0.74      6.78 o 
  -6  10   4        2.41        5.38      6.75 o 
  -5  10   4       30.58       30.83      6.34 o 
  -4  10   4       33.84       41.87     10.87 o 
  -3  10   4       17.99       15.78      3.86 o 
  -2  10   4       70.61       76.24      5.56 o 
  -1  10   4       90.81       96.20      6.59 o 
   0  10   4      137.40      128.15      4.96 o 
   1  10   4       48.52       46.80      6.49 o 
   2  10   4      134.65      148.28     16.93 o 
   3  10   4       40.72       38.80      7.10 o 
   4  10   4        8.39        1.15      6.49 o 
  -7  11   4        0.82        7.47     16.42 o 
  -6  11   4        5.34       15.31      7.60 o 
  -5  11   4        0.57        2.43      5.08 o 
  -4  11   4        8.65        1.96      5.01 o 
  -3  11   4       50.27       43.79      7.26 o 
  -2  11   4        7.19        5.53      3.89 o 
  -1  11   4       81.64       87.09      6.00 o 
   0  11   4      160.27      139.75      5.43 o 
   1  11   4       11.39        8.58      5.17 o 
   2  11   4        8.34       25.44     10.92 o 
   3  11   4       12.68        5.15      6.46 o 
   4  11   4        2.70       14.03      5.68 o 
  -7  12   4        1.12        6.38      7.16 o 
  -6  12   4       22.49       23.75      7.33 o 
  -5  12   4       41.75       36.86      6.55 o 
  -4  12   4        5.02        2.38      7.60 o 
  -3  12   4      164.94      156.37      7.83 o 
  -2  12   4       10.29        8.97      4.06 o 
  -1  12   4       14.44       10.31      4.59 o 
   0  12   4      294.38      298.99      9.74 o 
   1  12   4       23.88       31.41      6.13 o 
   2  12   4        9.93        0.99      5.54 o 
   3  12   4        8.35        7.07      6.65 o 
   4  12   4        1.92        1.48      6.40 o 
  -7  13   4        0.11        4.18      6.76 o 
  -6  13   4       22.77       31.60      7.03 o 
  -5  13   4       29.37       11.35      6.52 o 
  -4  13   4       12.59        5.46      5.32 o 
  -3  13   4        3.77        0.06      4.85 o 
  -2  13   4       21.49       25.49      6.97 o 
  -1  13   4       65.68       79.80      6.31 o 
   0  13   4      153.09      144.74      6.63 o 
   1  13   4       91.59       86.61      8.70 o 
   2  13   4       36.11       41.55      6.71 o 
   3  13   4       18.34       16.74      5.59 o 
   4  13   4       13.19       15.00      6.59 o 
  -7  14   4        3.97        7.89      6.38 o 
  -6  14   4        3.02        8.88     10.06 o 
  -5  14   4        1.27        1.87      4.86 o 
  -4  14   4        9.49       10.15      5.07 o 
  -3  14   4       33.78       40.05      5.77 o 
  -2  14   4       28.88       30.26      5.12 o 
  -1  14   4        2.67        4.55      4.38 o 
   0  14   4       60.47       61.65      4.51 o 
   1  14   4        2.59        0.32      5.84 o 
   2  14   4       69.46       90.60      8.26 o 
   3  14   4        0.46        0.17      5.31 o 
   4  14   4        1.07        2.38      6.45 o 
  -7  15   4        3.01        1.32      7.32 o 
  -6  15   4        0.10        2.95      5.74 o 
  -5  15   4       10.33       11.42      5.56 o 
  -4  15   4       30.19       32.98      5.97 o 
  -3  15   4       62.73       59.63      9.17 o 
  -2  15   4        4.74       15.07      5.11 o 
  -1  15   4        0.54        1.18      5.65 o 
   0  15   4       10.23       17.56      5.18 o 
   1  15   4       27.80       40.57      9.62 o 
   2  15   4        5.52        5.63      6.63 o 
   3  15   4        9.55        5.25      7.71 o 
   4  15   4        0.01        4.43      5.66 o 
  -7  16   4        0.00        0.55      6.86 o 
  -6  16   4        0.01        6.42      5.93 o 
  -5  16   4        6.75        8.45      8.32 o 
  -4  16   4       59.85       62.15      7.15 o 
  -3  16   4        1.09        0.38      5.65 o 
  -2  16   4       60.90       57.59      6.32 o 
  -1  16   4       22.18       27.41      6.57 o 
   0  16   4       12.71       10.82      4.11 o 
   1  16   4        6.53        2.25     10.28 o 
   2  16   4       58.79       58.09      7.16 o 
   3  16   4        1.49        4.19      5.76 o 
  -6  17   4        2.14        8.16     10.51 o 
  -5  17   4        1.95        1.92      5.94 o 
  -4  17   4        3.50        6.14      5.54 o 
  -3  17   4       30.28       29.34      6.75 o 
  -2  17   4       40.31       44.76      7.01 o 
  -1  17   4      132.62      134.97      9.37 o 
   0  17   4       62.88       75.28      5.30 o 
   1  17   4       64.97       70.22      6.99 o 
   2  17   4       25.86       21.26     11.68 o 
   3  17   4       22.47       27.20      6.88 o 
  -6  18   4        0.02        2.70      6.11 o 
  -5  18   4        0.02        9.35     12.38 o 
  -4  18   4       22.75       17.62      6.49 o 
  -3  18   4       15.60        8.45      6.07 o 
  -2  18   4       11.13        5.57      5.71 o 
  -1  18   4      283.11      254.14     11.06 o 
   0  18   4       11.89        9.44      4.63 o 
   1  18   4       13.96       11.95      5.47 o 
   2  18   4        0.07        8.51      4.76 o 
   3  18   4        5.16        7.50      9.10 o 
  -6  19   4        3.11        4.96     12.60 o 
  -5  19   4        7.82        5.52      6.61 o 
  -4  19   4        1.91       13.18      5.04 o 
  -3  19   4        2.23       13.40      5.06 o 
  -2  19   4      109.36      129.88     11.16 o 
  -1  19   4       83.34       70.35      8.34 o 
   0  19   4       17.73       22.86      4.59 o 
   1  19   4        1.89        2.88      5.44 o 
   2  19   4        0.61        5.53      5.63 o 
   3  19   4        3.42        1.82      6.70 o 
  -6  20   4        1.16        7.21      6.05 o 
  -5  20   4        2.97        6.73      5.73 o 
  -4  20   4        3.51        6.17      5.07 o 
  -3  20   4        0.76       11.65      5.54 o 
  -2  20   4        0.23        6.42      5.32 o 
  -1  20   4       10.80       10.16      6.06 o 
   0  20   4        0.73        0.69      4.22 o 
   1  20   4        1.59        3.40      5.80 o 
   2  20   4        3.50        0.33      6.86 o 
  -5  21   4       10.24        5.57     13.84 o 
  -4  21   4        4.79        7.10      5.72 o 
  -3  21   4        0.01        3.41      6.88 o 
  -2  21   4        1.24        1.28      6.30 o 
  -1  21   4        0.38        4.47      5.62 o 
   0  21   4        1.19        4.21      4.21 o 
   1  21   4        5.52        0.23      5.97 o 
   2  21   4        5.51        0.53      5.92 o 
  -5  22   4        2.81        2.68      6.00 o 
  -4  22   4        1.83        0.19      6.15 o 
  -3  22   4        0.05        1.09      6.21 o 
  -2  22   4       59.81       74.11      8.73 o 
  -1  22   4        8.22        2.66      6.08 o 
   0  22   4       12.22       10.31      3.91 o 
   1  22   4        5.51        7.62     13.90 o 
   2  22   4        2.24        7.66      5.62 o 
  -5  23   4        1.37        6.79      6.79 o 
  -4  23   4        0.93        3.20      5.55 o 
  -3  23   4        6.82        3.05      8.33 o 
  -2  23   4       41.79       42.07      8.16 o 
  -1  23   4        6.29       14.21     19.82 o 
   0  23   4        0.17        2.05      3.86 o 
   1  23   4        0.76        2.71      5.52 o 
  -4  24   4        0.81        7.91      5.89 o 
  -3  24   4        0.76        2.79     10.78 o 
  -2  24   4       13.94       13.27      7.81 o 
  -1  24   4        3.59        3.69      0.97 o 
   0  24   4        0.86        3.02      6.47 o 
   1  24   4        1.12        5.99      5.40 o 
  -4  25   4        4.24        4.72      6.34 o 
  -3  25   4        1.62        3.40      7.20 o 
  -2  25   4       33.97       42.58      8.12 o 
  -1  25   4        7.85       14.87      6.39 o 
   0  25   4        0.16        6.71      3.85 o 
  -3  26   4        4.71        4.75      6.80 o 
  -2  26   4        5.11        1.35      7.22 o 
  -1  26   4        0.48        5.36      6.18 o 
   0  26   4        0.81        3.94      3.81 o 
  -2  27   4        0.00        2.64      6.77 o 
  -8   1   5       12.82       14.11      7.91 o 
  -7   1   5       40.51       32.06      8.36 o 
  -6   1   5       53.08       60.01      7.72 o 
  -5   1   5      340.60      355.93     16.55 o 
  -4   1   5       26.83       29.69      5.14 o 
  -3   1   5       30.55       28.77      4.18 o 
  -2   1   5      412.79      403.65     11.38 o 
  -1   1   5      140.55      149.57      7.91 o 
   0   1   5       28.01       32.57      3.67 o 
   1   1   5       22.33       26.88      5.07 o 
   2   1   5      523.67      556.28     15.75 o 
   3   1   5       76.16       63.31      7.85 o 
   4   1   5        1.38        1.59      5.26 o 
  -8   2   5        3.18        0.37      8.09 o 
  -7   2   5        5.87        4.30      7.85 o 
  -6   2   5       11.16       15.46      6.68 o 
  -5   2   5       40.49       38.15      6.86 o 
  -4   2   5      234.21      231.32      8.61 o 
  -3   2   5        6.20        6.49      3.25 o 
  -2   2   5        0.63        3.81      3.81 o 
  -1   2   5       34.84       33.79      5.26 o 
   0   2   5       53.20       43.91      4.79 o 
   1   2   5        1.02       11.53      9.66 o 
   2   2   5      167.21      170.75     10.04 o 
   3   2   5       15.52       16.13      6.11 o 
   4   2   5        0.06       12.53      9.28 o 
  -8   3   5       10.78       19.89      6.89 o 
  -7   3   5        6.25        6.85      6.52 o 
  -6   3   5        1.92        0.30      6.10 o 
  -5   3   5      125.82      125.16      8.39 o 
  -4   3   5       16.89       14.68      4.57 o 
  -3   3   5      284.70      283.38      9.02 o 
  -2   3   5        7.95        0.55      3.59 o 
  -1   3   5       34.91       28.14      4.69 o 
   0   3   5       47.68       43.67      4.69 o 
   1   3   5       30.32       37.26      5.90 o 
   2   3   5      170.42      162.13     10.03 o 
   3   3   5       55.59       69.72     14.45 o 
   4   3   5        4.49        4.19      6.22 o 
  -8   4   5        1.29        1.89      9.95 o 
  -7   4   5        0.05        5.73      7.44 o 
  -6   4   5       81.86       87.42      8.28 o 
  -5   4   5        8.61        8.20      5.08 o 
  -4   4   5      352.59      342.47     18.22 o 
  -3   4   5      243.91      227.63     15.06 o 
  -2   4   5       31.19       22.35      4.34 o 
  -1   4   5      257.26      236.62      8.93 o 
   0   4   5       12.08        9.47      3.23 o 
   1   4   5        0.55        3.99      5.03 o 
   2   4   5       34.52       34.82      9.47 o 
   3   4   5       27.08       28.24      6.60 o 
   4   4   5        0.68        2.28      6.24 o 
  -8   5   5        1.76        6.66      8.28 o 
  -7   5   5       71.74       83.58     18.18 o 
  -6   5   5       10.42       21.61      6.09 o 
  -5   5   5       18.56       11.62      5.25 o 
  -4   5   5       34.45       21.36     10.03 o 
  -3   5   5      255.83      219.60     20.13 o 
  -2   5   5       54.74       53.51      5.37 o 
  -1   5   5        0.05        1.74      3.85 o 
   0   5   5       81.14       79.37      5.21 o 
   1   5   5      139.58      162.04      9.67 o 
   2   5   5       56.64       43.07     10.27 o 
   3   5   5       77.68       84.57      8.87 o 
   4   5   5       22.51       28.29      6.65 o 
  -8   6   5        4.94       16.05      7.73 o 
  -7   6   5        0.58        2.12      8.63 o 
  -6   6   5      171.99      191.44     10.49 o 
  -5   6   5       74.29       75.34      6.96 o 
  -4   6   5        4.86        5.46      6.78 o 
  -3   6   5      156.73      155.93      7.25 o 
  -2   6   5      200.01      214.05      8.55 o 
  -1   6   5       51.29       48.53      5.53 o 
   0   6   5       53.95       52.70      4.02 o 
   1   6   5      530.86      556.84     16.76 o 
   2   6   5       63.15       68.32      7.24 o 
   3   6   5       39.26       44.58      7.22 o 
   4   6   5        6.86        2.12     10.85 o 
  -8   7   5        7.11        7.12      8.30 o 
  -7   7   5       21.65       31.45      7.47 o 
  -6   7   5       27.91       44.38      7.97 o 
  -5   7   5        3.22        5.27      5.37 o 
  -4   7   5      133.76      130.13      7.38 o 
  -3   7   5       12.78        6.39      4.08 o 
  -2   7   5        4.34        7.34      3.49 o 
  -1   7   5       93.83       80.54      7.28 o 
   0   7   5        1.43        1.26      4.75 o 
   1   7   5      444.74      442.19     14.24 o 
   2   7   5       13.92       14.47      6.55 o 
   3   7   5       10.10       11.33      6.71 o 
   4   7   5        2.57        5.72      5.25 o 
  -8   8   5        2.75       11.54     13.73 o 
  -7   8   5       44.71       40.84      9.22 o 
  -6   8   5      131.86      121.22     10.05 o 
  -5   8   5      105.56      111.43      7.82 o 
  -4   8   5       98.18      111.79      7.12 o 
  -3   8   5       37.32       35.26      4.83 o 
  -2   8   5      134.47      149.27      7.78 o 
  -1   8   5       23.32       31.66      5.06 o 
   0   8   5      196.94      185.12      6.41 o 
   1   8   5      405.39      421.90     13.86 o 
   2   8   5        5.50        2.78      5.77 o 
   3   8   5       13.91       12.67     13.41 o 
  -7   9   5        3.78        8.06      8.06 o 
  -6   9   5       36.94       40.83      8.15 o 
  -5   9   5       41.47       55.15     17.28 o 
  -4   9   5        0.02        7.70      4.18 o 
  -3   9   5       29.66       33.19      5.01 o 
  -2   9   5        8.97       16.80      4.47 o 
  -1   9   5       20.06       20.19      5.24 o 
   0   9   5       78.23       86.69      5.17 o 
   1   9   5       79.71       76.37      9.78 o 
   2   9   5        0.00        3.99      4.98 o 
   3   9   5        1.28        8.04     12.84 o 
  -7  10   5        0.12        7.87     12.83 o 
  -6  10   5        6.36        9.72      6.43 o 
  -5  10   5        0.05        0.26      5.75 o 
  -4  10   5        6.64        6.21      5.04 o 
  -3  10   5        0.20        0.37      3.89 o 
  -2  10   5       66.25       81.51      6.49 o 
  -1  10   5        1.01        1.22      3.85 o 
   0  10   5        0.21        5.93      3.85 o 
   1  10   5       26.84       22.52      5.92 o 
   2  10   5       12.32        5.48      6.14 o 
   3  10   5        6.64        5.25      5.64 o 
  -7  11   5       16.58       25.88      8.45 o 
  -6  11   5        1.91        9.26      5.45 o 
  -5  11   5       45.80       42.29      6.68 o 
  -4  11   5        0.29        5.26      5.26 o 
  -3  11   5       16.37       23.64      8.68 o 
  -2  11   5        1.51        3.13      4.49 o 
  -1  11   5       27.91       22.45      4.65 o 
   0  11   5      134.34      121.97      5.86 o 
   1  11   5        0.94        4.28      5.39 o 
   2  11   5        0.52        5.98      5.74 o 
   3  11   5        4.61        4.02     19.85 o 
  -7  12   5       29.70       33.18      8.78 o 
  -6  12   5      103.09      103.67     10.35 o 
  -5  12   5       44.10       33.34      6.65 o 
  -4  12   5       17.38       12.26      6.72 o 
  -3  12   5      126.92      114.00     11.18 o 
  -2  12   5       32.16       18.93      5.50 o 
  -1  12   5       53.34       64.56      7.88 o 
   0  12   5      234.21      204.20      7.33 o 
   1  12   5       10.62        0.36      5.86 o 
   2  12   5        0.85        4.49      5.60 o 
   3  12   5        0.17        0.15      9.22 o 
  -7  13   5       18.44       26.89      8.08 o 
  -6  13   5       11.81        5.46      6.80 o 
  -5  13   5       33.17       35.46      6.62 o 
  -4  13   5        6.05        1.33      7.98 o 
  -3  13   5        2.16        1.25      5.71 o 
  -2  13   5        3.25        3.34      4.76 o 
  -1  13   5       81.13       85.54      7.65 o 
   0  13   5      402.92      457.88     13.60 o 
   1  13   5        7.54       15.23      5.82 o 
   2  13   5        7.36        0.56      6.10 o 
   3  13   5        1.55        6.35      8.48 o 
  -7  14   5        8.57       14.57      7.38 o 
  -6  14   5       35.40       26.81      6.90 o 
  -5  14   5       27.72       20.20      6.23 o 
  -4  14   5       15.10       22.97      5.46 o 
  -3  14   5        0.25        1.94      5.43 o 
  -2  14   5       78.38       66.37      6.86 o 
  -1  14   5       37.00       40.56      6.28 o 
   0  14   5      209.45      232.78      8.02 o 
   1  14   5       16.65       24.57      6.68 o 
   2  14   5        3.30        8.47      5.69 o 
   3  14   5        0.92        9.74      5.55 o 
  -7  15   5       26.09       41.14      7.96 o 
  -6  15   5        0.01        0.44      7.75 o 
  -5  15   5       18.50       18.75      6.36 o 
  -4  15   5        0.69        4.05     10.31 o 
  -3  15   5       65.89       84.70     16.74 o 
  -2  15   5       32.16       38.95      6.69 o 
  -1  15   5       15.97       27.09      8.41 o 
   0  15   5       80.49       76.91      5.65 o 
   1  15   5       53.60       56.67     10.67 o 
   2  15   5       18.35       19.31      6.65 o 
   3  15   5        0.41        5.51      5.87 o 
  -6  16   5        2.36        4.35      6.75 o 
  -5  16   5        1.34        4.93      5.84 o 
  -4  16   5        0.23        8.44      4.76 o 
  -3  16   5       21.99       31.37      5.63 o 
  -2  16   5        1.63        2.00      5.59 o 
  -1  16   5        2.96       10.88      4.83 o 
   0  16   5       18.65       18.72      4.38 o 
   1  16   5        0.09        4.16     10.13 o 
   2  16   5        0.03        0.29      5.81 o 
  -6  17   5       11.25       15.32      6.71 o 
  -5  17   5       39.77       39.46      9.65 o 
  -4  17   5       17.11        5.55     11.86 o 
  -3  17   5        3.73        2.11      6.66 o 
  -2  17   5       55.37       48.18      8.38 o 
  -1  17   5       97.36      109.43      8.98 o 
   0  17   5        0.00        2.70      4.03 o 
   1  17   5        1.60       13.83      5.33 o 
   2  17   5        1.85        4.87      7.66 o 
  -6  18   5        2.53        0.99      8.01 o 
  -5  18   5       26.20       23.94      6.51 o 
  -4  18   5       39.46       45.86      6.62 o 
  -3  18   5       33.04       45.31      6.94 o 
  -2  18   5       37.63       27.73     10.54 o 
  -1  18   5       46.55       35.22      7.21 o 
   0  18   5        0.61        4.38      4.57 o 
   1  18   5        0.30        1.79      5.43 o 
   2  18   5        0.86        1.24      5.75 o 
  -6  19   5        0.35        2.18      6.39 o 
  -5  19   5        5.63       14.72      5.64 o 
  -4  19   5       26.59       26.56      8.15 o 
  -3  19   5        0.76        6.31      5.59 o 
  -2  19   5       23.96       23.06      6.77 o 
  -1  19   5       87.56       79.78      9.65 o 
   0  19   5        0.42        5.82      6.59 o 
   1  19   5        8.76        9.00      9.10 o 
   2  19   5        1.05        4.02      6.19 o 
  -5  20   5        5.01        0.29      6.10 o 
  -4  20   5       25.14       16.80      6.54 o 
  -3  20   5       12.87       16.96      6.28 o 
  -2  20   5        0.08        3.55      6.00 o 
  -1  20   5       45.87       56.13      8.38 o 
   0  20   5        0.64        4.44      4.00 o 
   1  20   5        1.52        1.11      6.34 o 
  -5  21   5        0.00        3.45      7.47 o 
  -4  21   5        0.08        0.10      5.96 o 
  -3  21   5        5.70       10.35      7.70 o 
  -2  21   5        0.13        6.27      6.27 o 
  -1  21   5       25.77       34.46      8.61 o 
   0  21   5        0.31        0.32      4.04 o 
   1  21   5        0.57        7.13     14.23 o 
  -5  22   5        0.83        1.05      5.80 o 
  -4  22   5        0.01        0.86      6.27 o 
  -3  22   5        0.31        5.59      6.56 o 
  -2  22   5        0.95        6.17      6.17 o 
  -1  22   5        9.73        5.33      6.14 o 
   0  22   5        2.32        4.05      3.89 o 
   1  22   5        4.95        5.00      6.43 o 
  -4  23   5        6.40       12.45     13.57 o 
  -3  23   5        0.31        1.59      9.50 o 
  -2  23   5        4.85        3.03      7.18 o 
  -1  23   5        0.33        6.50      6.50 o 
   0  23   5        3.51       10.10      4.35 o 
  -3  24   5       29.65       46.71      7.91 o 
  -2  24   5       27.34       28.05      7.82 o 
  -1  24   5        2.38        1.23      6.00 o 
  -2  25   5        0.71        5.09      6.87 o 
  -8   0   6        2.30       22.92     11.72 o 
  -7   0   6       48.82       54.43     14.40 o 
  -6   0   6        9.64        5.47     11.62 o 
  -5   0   6      159.18      184.55     14.09 o 
  -4   0   6       10.20       16.15      6.56 o 
  -3   0   6       16.00       21.19      7.27 o 
  -2   0   6       55.76       73.88     10.54 o 
  -1   0   6      119.79      111.38     12.77 o 
   0   0   6       35.57       55.71     12.57 o 
   1   0   6        4.36       11.56      7.40 o 
   2   0   6      135.72      119.17     12.45 o 
   3   0   6       11.00        4.98      8.55 o 
  -8   1   6       10.71        7.47      8.05 o 
  -7   1   6        2.08        7.73      8.28 o 
  -6   1   6       12.18       11.92      7.12 o 
  -5   1   6      215.85      228.09     10.97 o 
  -4   1   6      330.76      288.41     13.37 o 
  -3   1   6        5.60        0.12      4.27 o 
  -2   1   6       58.82       51.90      6.33 o 
  -1   1   6       14.71       12.42      3.32 o 
   0   1   6        0.16        4.93      3.79 o 
   1   1   6       40.46       54.34      6.21 o 
   2   1   6        1.69        1.15      6.49 o 
   3   1   6        0.46        1.15      5.09 o 
  -8   2   6        0.37        9.25     16.32 o 
  -7   2   6        2.40        3.25      7.45 o 
  -6   2   6        2.80        0.98      7.23 o 
  -5   2   6      332.57      328.95     13.19 o 
  -4   2   6       41.37       37.84     10.52 o 
  -3   2   6       58.12       54.50      7.42 o 
  -2   2   6        9.41       12.72      4.53 o 
  -1   2   6       77.47       83.36      8.11 o 
   0   2   6        3.21        1.13      3.87 o 
   1   2   6       38.97       33.04      7.13 o 
   2   2   6       20.29       13.37      6.22 o 
   3   2   6       17.67       11.78      6.14 o 
  -8   3   6        0.40        3.90      8.95 o 
  -7   3   6       14.25       17.61      8.53 o 
  -6   3   6       46.90       42.37      7.25 o 
  -5   3   6      628.40      635.94     16.16 o 
  -4   3   6     1038.88     1036.42     19.46 o 
  -3   3   6       71.15       82.64      6.68 o 
  -2   3   6        0.30        0.37      4.22 o 
  -1   3   6        0.21        2.33      6.63 o 
   0   3   6        0.93        3.69      3.69 o 
   1   3   6        0.04        1.72      6.00 o 
   2   3   6       16.54       12.36      6.70 o 
   3   3   6        6.90        8.34      6.66 o 
  -8   4   6       10.57        4.10      8.67 o 
  -7   4   6       34.99       39.18      8.94 o 
  -6   4   6        5.32        7.32     11.02 o 
  -5   4   6      130.40      116.28      8.69 o 
  -4   4   6      543.66      554.97     14.61 o 
  -3   4   6      175.25      167.31      8.40 o 
  -2   4   6       28.63       19.72      6.20 o 
  -1   4   6        1.55        5.65      4.76 o 
   0   4   6        1.24        5.86      6.13 o 
   1   4   6        9.91       21.18      8.35 o 
   2   4   6        0.03        1.35      6.79 o 
   3   4   6       16.28       25.32      5.83 o 
  -7   5   6        0.72        0.92      7.29 o 
  -6   5   6        9.06       12.61     16.61 o 
  -5   5   6       20.18       10.97      5.81 o 
  -4   5   6      480.78      473.99     14.67 o 
  -3   5   6       81.69       84.95      6.45 o 
  -2   5   6        3.93        4.37      4.48 o 
  -1   5   6        8.11       10.72      8.71 o 
   0   5   6        5.36        4.03      4.03 o 
   1   5   6       72.92       58.56      8.26 o 
   2   5   6       57.90       51.28      7.73 o 
   3   5   6        9.77        9.17      5.79 o 
  -7   6   6        3.84       14.05      7.44 o 
  -6   6   6        0.02        2.03      6.34 o 
  -5   6   6       24.80       31.73      6.11 o 
  -4   6   6       67.03       61.46      6.59 o 
  -3   6   6       80.60       71.62      7.35 o 
  -2   6   6      123.52      116.25      7.36 o 
  -1   6   6       24.58       25.82      5.69 o 
   0   6   6       39.73       38.57      4.91 o 
   1   6   6       17.73       23.98      6.65 o 
   2   6   6        8.14       19.90      6.96 o 
   3   6   6        4.79        1.06      7.36 o 
  -7   7   6        9.11       17.89     15.61 o 
  -6   7   6      183.87      161.22     10.60 o 
  -5   7   6       35.24       44.64      6.26 o 
  -4   7   6       13.09       22.50     11.06 o 
  -3   7   6       99.99      112.49      7.75 o 
  -2   7   6      138.68      122.49      8.64 o 
  -1   7   6       94.96      110.34      7.65 o 
   0   7   6        9.00        8.63      4.09 o 
   1   7   6       11.10       10.18      5.99 o 
   2   7   6       11.64       12.62      7.44 o 
  -7   8   6       15.49       21.74      7.88 o 
  -6   8   6       67.76       91.70      8.95 o 
  -5   8   6        1.11        5.07      5.51 o 
  -4   8   6       68.14       72.06      8.08 o 
  -3   8   6      437.88      385.08     12.90 o 
  -2   8   6        1.68        2.00      8.69 o 
  -1   8   6        5.51        2.72      8.82 o 
   0   8   6       20.71       18.15      4.10 o 
   1   8   6        6.48        5.84      5.84 o 
   2   8   6        4.24       10.02      5.56 o 
  -7   9   6        0.31        9.67      6.84 o 
  -6   9   6       67.22       86.74     19.09 o 
  -5   9   6       16.77       18.72      5.74 o 
  -4   9   6        0.14        0.36      4.86 o 
  -3   9   6      349.39      294.66     21.58 o 
  -2   9   6      185.83      204.78     11.80 o 
  -1   9   6        1.57        9.46      5.90 o 
   0   9   6        0.49        4.62      4.66 o 
   1   9   6        7.82        5.04      5.51 o 
   2   9   6        6.29        5.90      7.60 o 
  -7  10   6        0.10        7.29     16.06 o 
  -6  10   6       87.49       71.81      8.74 o 
  -5  10   6       25.48       36.17      6.91 o 
  -4  10   6        0.60        2.66      7.42 o 
  -3  10   6      467.64      443.27     25.20 o 
  -2  10   6       87.98      115.62      8.48 o 
  -1  10   6       64.88       58.81      7.16 o 
   0  10   6       12.47       10.98      4.02 o 
   1  10   6       26.00       27.39      6.62 o 
   2  10   6        0.02        0.67      4.95 o 
  -7  11   6        0.19        0.81      7.44 o 
  -6  11   6        1.33        3.01      6.28 o 
  -5  11   6        0.68        6.05      6.05 o 
  -4  11   6       19.49       21.33      5.68 o 
  -3  11   6       74.79       81.65     18.52 o 
  -2  11   6       61.95       52.47      6.98 o 
  -1  11   6        0.03        0.93      5.19 o 
   0  11   6        0.85        1.53      3.89 o 
   1  11   6        8.23        9.88      6.26 o 
   2  11   6        1.04        1.76      5.40 o 
  -7  12   6        7.81        7.69      7.85 o 
  -6  12   6       14.03       17.07      6.13 o 
  -5  12   6       14.06       26.06      8.01 o 
  -4  12   6        1.90        1.02      5.34 o 
  -3  12   6       82.40       67.51     19.47 o 
  -2  12   6        8.16        0.19      8.33 o 
  -1  12   6        2.60        8.72      8.21 o 
   0  12   6       58.21       64.72      5.32 o 
   1  12   6        5.88        1.31      9.61 o 
   2  12   6        2.20        7.68      7.46 o 
  -7  13   6        4.69        0.38     14.46 o 
  -6  13   6        0.01        4.30      6.23 o 
  -5  13   6        6.57        6.03      6.03 o 
  -4  13   6        1.44        1.90      5.57 o 
  -3  13   6       64.30       56.20      7.55 o 
  -2  13   6       10.14        7.06      5.74 o 
  -1  13   6       16.57       14.62      5.70 o 
   0  13   6        3.58        9.57      4.88 o 
   1  13   6       34.50       33.71      6.93 o 
   2  13   6        1.22        0.05      5.94 o 
  -6  14   6        0.00        7.77      6.50 o 
  -5  14   6        2.77        5.54      5.54 o 
  -4  14   6        0.51        3.46      7.18 o 
  -3  14   6       49.33       51.81      7.81 o 
  -2  14   6      143.80      152.25      9.96 o 
  -1  14   6       24.13       32.13      8.99 o 
   0  14   6        1.22        5.74      4.53 o 
   1  14   6        1.34        3.20      5.72 o 
   2  14   6        0.57        5.18      7.14 o 
  -6  15   6       17.05       22.86      6.98 o 
  -5  15   6        1.05        2.47      5.47 o 
  -4  15   6        0.19        7.42      7.78 o 
  -3  15   6       13.58       20.40      6.14 o 
  -2  15   6       28.60       32.72      7.10 o 
  -1  15   6       26.29       20.34      6.56 o 
   0  15   6        6.47        7.66      4.19 o 
   1  15   6        3.40        5.32      7.88 o 
  -6  16   6        3.07        3.89     11.91 o 
  -5  16   6        0.12        8.04      5.29 o 
  -4  16   6        1.37        7.85      8.03 o 
  -3  16   6        9.91        2.60      8.66 o 
  -2  16   6      158.79      138.23     10.54 o 
  -1  16   6       56.05       60.05     18.88 o 
   0  16   6        0.91        1.55      4.18 o 
   1  16   6        2.62       14.54     10.90 o 
  -6  17   6        0.43        6.52      6.52 o 
  -5  17   6        9.65        1.66      6.90 o 
  -4  17   6       51.18       57.50      8.34 o 
  -3  17   6       15.25       17.10      7.13 o 
  -2  17   6       27.87       34.11      6.85 o 
  -1  17   6        9.09       15.14      6.33 o 
   0  17   6       30.69       35.74      5.26 o 
   1  17   6        0.60        4.60      6.55 o 
  -5  18   6        0.09        5.92     10.29 o 
  -4  18   6        3.41        5.25      8.01 o 
  -3  18   6        7.79        2.01      6.47 o 
  -2  18   6        6.56       18.60      6.13 o 
  -1  18   6        7.00        6.42      5.95 o 
   0  18   6        5.64        7.06      4.33 o 
   1  18   6        5.21       14.50      8.02 o 
  -5  19   6       12.11        4.79      5.93 o 
  -4  19   6       14.73        6.46      6.96 o 
  -3  19   6        2.83        6.09      6.09 o 
  -2  19   6        0.00        6.41      6.45 o 
  -1  19   6        6.74        7.53      6.22 o 
   0  19   6        2.20        0.44      4.78 o 
  -5  20   6        4.54       16.97      9.71 o 
  -4  20   6        0.05        3.34      5.64 o 
  -3  20   6        2.94        8.96      6.03 o 
  -2  20   6        0.01        0.93      5.29 o 
  -1  20   6        2.39        1.40     10.74 o 
   0  20   6       14.24       14.30      4.80 o 
  -4  21   6        2.97        3.53      6.43 o 
  -3  21   6        3.48        3.57      6.18 o 
  -2  21   6        0.02        2.69      6.21 o 
  -1  21   6       23.88       37.57      6.71 o 
  -3  22   6        0.07        2.48      6.25 o 
  -2  22   6        0.20        7.22      7.22 o 
  -7   1   7        5.51        0.40      8.77 o 
  -6   1   7        4.39        0.25     14.19 o 
  -5   1   7       15.13        7.08      7.74 o 
  -4   1   7       66.44       66.17      6.21 o 
  -3   1   7       15.38        6.66      6.59 o 
  -2   1   7      110.49      127.59      9.56 o 
  -1   1   7      232.67      241.20     12.07 o 
   0   1   7        0.16        5.70      4.39 o 
   1   1   7       22.50       22.99      6.48 o 
  -7   2   7        5.29        2.99      8.46 o 
  -6   2   7        7.37        7.60      1.78 o 
  -5   2   7       27.66       23.43      5.61 o 
  -4   2   7       24.34       22.23      5.17 o 
  -3   2   7        0.24        6.93      5.07 o 
  -2   2   7        0.94        0.45      6.12 o 
  -1   2   7        0.35        2.03      5.67 o 
   0   2   7        0.58        3.32      4.15 o 
   1   2   7       45.27       42.23      7.67 o 
  -7   3   7       12.32       13.35      8.22 o 
  -6   3   7        1.23       12.39      6.01 o 
  -5   3   7        1.23        3.62      6.13 o 
  -4   3   7       25.19       26.63      5.50 o 
  -3   3   7        0.01        0.60      4.55 o 
  -2   3   7        0.90        5.97      5.97 o 
  -1   3   7       20.03        9.13      6.24 o 
   0   3   7       76.68       72.98      6.03 o 
   1   3   7        1.62        1.04      7.12 o 
  -7   4   7       20.84       17.97      8.46 o 
  -6   4   7        1.11        4.59      6.28 o 
  -5   4   7       11.62       13.11      4.92 o 
  -4   4   7       30.28       29.45      6.81 o 
  -3   4   7       18.62       17.81      8.41 o 
  -2   4   7      129.11      130.84      9.32 o 
  -1   4   7        1.39        4.07      5.73 o 
   0   4   7       22.77       29.75      4.95 o 
   1   4   7        2.99        6.18      6.82 o 
  -7   5   7       19.78       29.13      8.08 o 
  -6   5   7        0.90        4.43      6.07 o 
  -5   5   7        9.43        2.25      5.46 o 
  -4   5   7       10.72       14.38      6.95 o 
  -3   5   7       24.88       23.72     12.26 o 
  -2   5   7       70.94       53.51      7.20 o 
  -1   5   7        1.04        3.39      5.49 o 
   0   5   7       71.30       82.76      6.16 o 
   1   5   7        0.08        1.72      5.81 o 
  -7   6   7        9.26        1.04      8.10 o 
  -6   6   7        4.91       13.33      5.15 o 
  -5   6   7        3.76        2.12     10.32 o 
  -4   6   7       12.63        8.22      5.67 o 
  -3   6   7      143.69      124.84      8.72 o 
  -2   6   7      101.49       89.59      8.08 o 
  -1   6   7       15.33        7.79      6.73 o 
   0   6   7        8.85        9.92      4.47 o 
   1   6   7        1.17        0.33      5.96 o 
  -7   7   7        3.29        1.04      7.74 o 
  -6   7   7        2.18        1.76      5.99 o 
  -5   7   7       23.31       23.19      7.01 o 
  -4   7   7        1.22        1.68      6.13 o 
  -3   7   7        3.07        2.35      6.35 o 
  -2   7   7       42.93       52.98      9.22 o 
  -1   7   7        3.81        6.35      5.52 o 
   0   7   7       12.18       17.73      4.31 o 
   1   7   7        0.26       14.01      7.91 o 
  -7   8   7        1.45       15.10      9.08 o 
  -6   8   7       14.38       21.88      5.74 o 
  -5   8   7       18.45       20.15      6.19 o 
  -4   8   7        0.86        5.86      5.86 o 
  -3   8   7       79.39       85.27      8.61 o 
  -2   8   7       33.09       26.36      6.52 o 
  -1   8   7       61.45       57.32      8.69 o 
   0   8   7       17.97       17.25      5.52 o 
   1   8   7        2.07        2.66      8.85 o 
  -7   9   7        0.54        2.92      6.58 o 
  -6   9   7        0.00        6.15      6.15 o 
  -5   9   7        0.54        4.37      5.58 o 
  -4   9   7       31.03       33.99      6.21 o 
  -3   9   7       65.15       55.75      7.39 o 
  -2   9   7        0.62        0.11      4.64 o 
  -1   9   7        1.28        6.21      6.21 o 
   0   9   7        0.04        4.89      4.26 o 
   1   9   7        0.12        7.49      5.93 o 
  -6  10   7       28.74       31.85      9.08 o 
  -5  10   7        2.51       14.90      5.47 o 
  -4  10   7        7.71        5.17      5.70 o 
  -3  10   7        0.35        4.53      5.84 o 
  -2  10   7        4.29        4.94      5.73 o 
  -1  10   7       34.98       34.11      7.37 o 
   0  10   7        4.18        2.40      5.01 o 
   1  10   7        6.44        9.87      6.80 o 
  -6  11   7        1.75        0.25      9.13 o 
  -5  11   7       17.14       18.37      6.28 o 
  -4  11   7        6.18        6.31      5.40 o 
  -3  11   7      166.65      156.38     12.38 o 
  -2  11   7        1.13        1.42      5.77 o 
  -1  11   7       26.70       26.09      7.34 o 
   0  11   7        2.33        0.93      4.00 o 
   1  11   7        0.67        6.12      8.67 o 
  -6  12   7       15.52       14.83     11.35 o 
  -5  12   7        6.35       17.45      5.44 o 
  -4  12   7      121.56       99.04      9.10 o 
  -3  12   7       55.75       38.03      7.05 o 
  -2  12   7        4.47       12.41     13.97 o 
  -1  12   7        6.29       10.38      6.66 o 
   0  12   7        5.02        0.38      4.50 o 
  -6  13   7        8.07        6.96      6.83 o 
  -5  13   7        1.52        1.48     12.17 o 
  -4  13   7        9.76       22.54      6.69 o 
  -3  13   7        6.11       12.69      6.89 o 
  -2  13   7       80.14       93.87      7.74 o 
  -1  13   7        3.00        2.60      6.08 o 
   0  13   7        4.15        0.85      6.29 o 
  -6  14   7        0.17        7.41      9.24 o 
  -5  14   7        0.61       12.71      5.81 o 
  -4  14   7        9.02        7.76      9.60 o 
  -3  14   7        8.02        5.43      6.28 o 
  -2  14   7       12.21        8.87      6.88 o 
  -1  14   7        2.79        7.93      5.68 o 
   0  14   7        0.36        1.26      5.85 o 
  -5  15   7        2.06        4.02      6.07 o 
  -4  15   7        4.42       21.69     16.66 o 
  -3  15   7        6.82        0.79      6.30 o 
  -2  15   7       60.62       70.59      7.53 o 
  -1  15   7        7.17       13.26      6.60 o 
   0  15   7        9.82       12.55      4.80 o 
  -5  16   7        0.75        2.16      5.59 o 
  -4  16   7       29.45       30.37      6.86 o 
  -3  16   7        3.76        1.51      6.71 o 
  -2  16   7        2.20        3.36      5.95 o 
  -1  16   7        5.10       12.59      5.92 o 
  -5  17   7       25.03       23.00      9.65 o 
  -4  17   7        3.40        8.76      5.65 o 
  -3  17   7        3.69        5.88      5.88 o 
  -2  17   7       12.77       13.59      3.91 o 
  -1  17   7        0.08        2.56     16.96 o 
  -4  18   7        5.13       12.14      6.28 o 
  -3  18   7        0.22        2.45      5.88 o 
  -2  18   7        1.23        6.48      6.48 o 
  -3  19   7        5.15        1.99      7.77 o 
  -6   0   8       55.87       65.05     15.08 o 
  -5   0   8        4.22        2.99      7.50 o 
  -4   0   8        2.05       12.72      7.66 o 
  -3   0   8        0.24       15.93      7.55 o 
  -2   0   8       31.46       26.78     10.63 o 
  -1   0   8       40.20       45.81     10.30 o 
   0   0   8        1.71        7.00      7.00 o 
  -6   1   8        3.33        7.65     17.62 o 
  -5   1   8        7.61        3.02      5.02 o 
  -4   1   8        7.92        5.27      5.64 o 
  -3   1   8        9.52        3.89      7.19 o 
  -2   1   8        0.72        7.13      6.37 o 
  -1   1   8        2.38        9.56     11.54 o 
   0   1   8       11.06       12.58      4.44 o 
  -6   2   8        3.07        8.11      7.81 o 
  -5   2   8        7.00       10.87      5.82 o 
  -4   2   8       23.37       15.60      6.07 o 
  -3   2   8       11.52        1.41      6.59 o 
  -2   2   8        7.91       14.09      6.92 o 
  -1   2   8        0.59        6.92      6.92 o 
   0   2   8        6.72        5.94      4.53 o 
  -6   3   8        1.66        8.10      5.63 o 
  -5   3   8        3.24        1.12      5.85 o 
  -4   3   8        5.67        0.36      5.61 o 
  -3   3   8        0.67        3.97      9.53 o 
  -2   3   8        0.09        4.60      5.85 o 
  -1   3   8        7.42        4.48      9.10 o 
   0   3   8        0.96        0.08      4.01 o 
  -6   4   8        2.58        3.72      8.96 o 
  -5   4   8        0.36        5.91      5.91 o 
  -4   4   8       12.82        3.66      5.58 o 
  -3   4   8       14.07       16.22      6.38 o 
  -2   4   8        0.04        2.26      7.28 o 
  -1   4   8        2.06        1.39     14.59 o 
   0   4   8        2.15        1.26      4.29 o 
  -6   5   8        3.39        4.32      8.19 o 
  -5   5   8        1.68        3.39      5.87 o 
  -4   5   8        4.49        3.78      5.70 o 
  -3   5   8        7.34        5.07      5.84 o 
  -2   5   8        0.53        3.97      5.47 o 
  -1   5   8       15.13        7.67      6.95 o 
   0   5   8       22.30       17.13      6.36 o 
  -6   6   8        1.50        1.71      5.43 o 
  -5   6   8       21.06       16.86      6.76 o 
  -4   6   8        0.45        5.60      6.70 o 
  -3   6   8        7.17        6.40      5.48 o 
  -2   6   8        0.37        4.31      6.38 o 
  -1   6   8        0.18        1.45      6.03 o 
  -6   7   8        1.47        6.07      6.07 o 
  -5   7   8        9.47        5.23      9.76 o 
  -4   7   8        5.70        3.99      5.52 o 
  -3   7   8        0.25        5.72      5.27 o 
  -2   7   8        6.50       14.11      5.84 o 
  -1   7   8        6.02        8.62      6.40 o 
  -6   8   8        6.98        6.64      9.73 o 
  -5   8   8       42.79       47.15      6.93 o 
  -4   8   8       21.03       16.19     13.51 o 
  -3   8   8        3.15        0.62      7.36 o 
  -2   8   8        0.88        7.38      6.12 o 
  -1   8   8        0.15        4.25      6.44 o 
  -5   9   8       19.02       29.29      6.67 o 
  -4   9   8       12.77       22.41      5.65 o 
  -3   9   8        2.28        4.19      6.35 o 
  -2   9   8        0.01        0.73      5.68 o 
  -1   9   8        0.54        1.63      8.64 o 
  -5  10   8        0.19        3.20      5.59 o 
  -4  10   8        9.15        5.81      5.98 o 
  -3  10   8        0.08        2.96      5.89 o 
  -2  10   8        4.16        0.71      6.01 o 
  -1  10   8        4.89        2.32      7.09 o 
  -5  11   8        8.98        9.67      6.13 o 
  -4  11   8        2.28        0.23      6.94 o 
  -3  11   8        3.02        0.56     11.66 o 
  -2  11   8        1.98        1.65      6.28 o 
  -1  11   8        1.93        6.78      6.78 o 
  -5  12   8        2.11        7.46      5.50 o 
  -4  12   8       26.16       27.67      7.16 o 
  -3  12   8        0.00        1.04      6.31 o 
  -2  12   8        1.35        2.89     14.87 o 
  -4  13   8        9.35        9.84      6.15 o 
  -3  13   8        5.33       11.57      6.58 o 
  -2  13   8        2.74        9.35      6.25 o 
  -3  14   8        2.93        8.59      8.59 o 
  -4   1   9        0.49        3.64      7.33 o 
  -3   1   9       20.22       31.51      8.61 o 
  -4   2   9        5.88        5.46      6.46 o 
  -3   2   9        1.63       11.53      6.96 o 
  -4   3   9        1.65        5.17      5.17 o 
                                                 
